# Supplementary material for: Understanding healthcare efficiency—an AI-supported narrative review of diverse terminologies used
Source: BMC Med Educ. 2025 Mar 20;25:408. doi: 10.1186/s12909-025-06983-5 (PMC11924740; doi:10.1186/s12909-025-06983-5)
Supplement: Supplementary file 2 — Supplementary Material 2. [file 12909_2025_6983_MOESM2_ESM.xlsx]

## Sheet: Author 1
authors	year	title	url	included	asreview_ranking
['Walraven, Jelle', 'Jacobs, Maartje S', 'Uyl-de Groot, Carin A']	2021	Leveraging the Similarities Between Cost-Effectiveness Analysis and Value-Based Healthcare	http://dx.doi.org/10.1016/j.jval.2021.01.010	1	1
['Pajewska, Monika', 'Partyka, Olga', 'Czerw, Aleksandra']	2020	Value based healthcare - principles and recommendations for organizational solutions in Poland	http://dx.doi.org/10.32394/pe.74.62	1	2
['Dombrádi, Viktor', 'Bíró, Klára', 'Jonitz, Guenther', 'Gray, Muir', 'Jani, Anant']	2021	Broadening the concept of patient safety culture through value-based healthcare	http://dx.doi.org/10.1108/JHOM-07-2020-0287	1	3
['McCreary, Dylan L', 'Dugarte, Anthony J', 'Vang, Sandy', 'Plowman, Brad', 'Williams, Benjamin R', 'Parikh, Harsh R', 'Cunningham, Brian P']	2019	Patient-Level Value Analysis: An Innovative Approach to Optimize Care Delivery	http://dx.doi.org/10.1097/BOT.0000000000001624	1	4
['Parikh, Harsh R', 'OʼHara, Nathan', 'Levy, Joseph F', 'Cunningham, Brian P']	2019	Value Denominator: The Fundamentals of Costing for Orthopaedic Surgeons	http://dx.doi.org/10.1097/BOT.0000000000001617	1	5
['Kim, David D', 'Do, Lauren A', 'Daly, Allan T', 'Wong, John B', 'Chambers, James D', 'Ollendorf, Daniel A', 'Neumann, Peter J']	2021	An Evidence Review of Low-Value Care Recommendations: Inconsistency and Lack of Economic Evidence Considered	http://dx.doi.org/10.1007/s11606-021-06639-2	1	6
['de Jong, Cindy M M', 'Rosovsky, Rachel P', 'Klok, Frederikus A']	2023	Outcomes of venous thromboembolism care: future directions	http://dx.doi.org/10.1016/j.jtha.2023.02.015	1	7
['Garrison Jr, Louis P', 'Neumann, Peter J', 'Willke, Richard J']	2019	Reflections on the ISPOR Special Task Force on U.S. Value Frameworks: Implications of a Health Economics Approach for Managed Care Pharmacy	http://dx.doi.org/10.18553/jmcp.2019.25.11.1185	1	8
['Pennestrì, Federico', 'Lippi, Giuseppe', 'Banfi, Giuseppe']	2019	Pay less and spend more-the real value in healthcare procurement	http://dx.doi.org/10.21037/atm.2019.10.93	1	9
['Garrison Jr, Louis P', 'Towse, Adrian']	2019	A Strategy to Support Efficient Development and Use of Innovations in Personalized Medicine and Precision Medicine	http://dx.doi.org/10.18553/jmcp.2019.25.10.1082	1	10
['de Silva Etges, Ana Paula Beck', 'Liu, Harry H', 'Jones, Porter', 'Polanczyk, Carisi A']	2023	Value-based Reimbursement as a Mechanism to Achieve Social and Financial Impact in the Healthcare System	http://dx.doi.org/10.36469/001c.89151	1	11
['Pignatti, Francesco', 'Wilking, Ulla', 'Postmus, Douwe', 'Wilking, Nils', 'Delgado, Julio', 'Bergh, Jonas']	2021	The value of anticancer drugs - a regulatory view	http://dx.doi.org/10.1038/s41571-021-00584-z	1	12
['Etges, Ana Paula Beck da Silva', 'Ruschel, Karen Brasil', 'Polanczyk, Carisi Anne', 'Urman, Richard D']	2020	Advances in Value-Based Healthcare by the Application of Time-Driven Activity-Based Costing for Inpatient Management: A Systematic Review	http://dx.doi.org/10.1016/j.jval.2020.02.004	1	13
['Kazi, Dhruv S', 'Virani, Salim S']	2019	Implications of cost-effectiveness analyses of lipid-lowering therapies: From the policy-maker's desk to the patient's bedside	http://dx.doi.org/10.1016/j.pcad.2019.10.006	1	14
['Blonda, Alessandra', 'Denier, Yvonne', 'Huys, Isabelle', 'Simoens, Steven']	2021	How to Value Orphan Drugs? A Review of European Value Assessment Frameworks	http://dx.doi.org/10.3389/fphar.2021.631527	1	15
['da Silva Etges, Ana Paula Beck', 'Cruz, Luciane Nascimento', 'Notti, Regina Kuhmmer', 'Neyeloff, Jeruza Lavanholi', 'Schlatter, Rosane Paixão', 'Astigarraga, Claudia Caceres', 'Falavigna, Maicon', 'Polanczyk, Carisi Anne']	2019	An 8-step framework for implementing time-driven activity-based costing in healthcare studies	http://dx.doi.org/10.1007/s10198-019-01085-8	1	16
['Achanta, Aditya', 'Velasquez, David E', 'Grabowski, David C']	2021	Hospital at home: paying for what it's worth	http://dx.doi.org/10.37765/ajmc.2021.88739	1	17
['Zhang, Mengmeng', 'Bao, Yun', 'Lang, Yitian', 'Fu, Shihui', 'Kimber, Melissa', 'Levine, Mitchell', 'Xie, Feng']	2021	What Is Value in Health and Healthcare? A Systematic Literature Review of Value Assessment Frameworks	http://dx.doi.org/10.1016/j.jval.2021.07.005	1	18
['Howdon, Daniel', 'Hinde, Sebastian', 'Lomas, James', 'Franklin, Matthew']	2022	Economic Evaluation Evidence for Resource-Allocation Decision Making: Bridging the Gap for Local Decision Makers Using English Case Studies	http://dx.doi.org/10.1007/s40258-022-00756-7	1	19
['Saldana, Lisa', 'Ritzwoller, Debra P', 'Campbell, Mark', 'Block, Eryn Piper']	2022	Using economic evaluations in implementation science to increase transparency in costs and outcomes for organizational decision-makers	http://dx.doi.org/10.1186/s43058-022-00295-1	1	20
['Miyamoto, Gisela Cristiane', 'Ben, Ângela Jornada', 'Bosmans, Judith E', 'van Tulder, Maurits W', 'Lin, Chung-Wei Christine', 'Cabral, Cristina Maria Nunes', 'van Dongen, Johanna Maria']	2021	Interpretation of trial-based economic evaluations of musculoskeletal physical therapy interventions	http://dx.doi.org/10.1016/j.bjpt.2021.06.011	1	21
['Maraiki, Fatma', 'Bazarbashi, Shouki', 'Scuffham, Paul', 'Tuffaha, Haitham']	2022	Methodological Approaches to Cost-Effectiveness Analysis in Saudi Arabia: What Can We Learn? A Systematic Review	http://dx.doi.org/10.1177/23814683221086869	1	22
['Van Muylder, Astrid', "D'Hooghe, Thomas", 'Luyten, Jeroen']	2023	Economic Evaluation of Medically Assisted Reproduction: A Methodological Systematic Review	http://dx.doi.org/10.1177/0272989X231188129	1	23
['Castañeda-Orjuela, Carlos', 'García-Molina, Mario', 'De la Hoz-Restrepo, Fernando']	2019	Is There Something Else Beyond Cost-Effectiveness Analysis for Public Health Decision Making?	http://dx.doi.org/10.1016/j.vhri.2019.09.009	1	24
['Karekar, Sonali', 'Shetty, Yashashri']	2020	Assessment of the quality and trend of reporting of health economic evaluation research in India	http://dx.doi.org/10.1080/14737167.2021.1858055	1	25
['Paulden, Mike']	2020	Calculating and Interpreting ICERs and Net Benefit	http://dx.doi.org/10.1007/s40273-020-00914-6	1	26
['Marcotte, Leah M', 'Reddy, Ashok', 'Liao, Joshua']	2019	Addressing Avoidable Healthcare Costs: Time to Cool Off on Hotspotting in Primary Care?	http://dx.doi.org/10.1007/s11606-019-05285-z	1	27
['Langley, Paul C']	2019	ICER, ISPOR AND QALYs: Tales of Imaginary Worlds	http://dx.doi.org/10.24926/iip.v10i4.2266	1	28
['King, Julian']	2021	Expanding theory-based evaluation: Incorporating value creation in a theory of change	http://dx.doi.org/10.1016/j.evalprogplan.2021.101963	1	29
['Zoratti, Michael J', 'Pickard, A Simon', 'Stalmeier, Peep F M', 'Ollendorf, Daniel', 'Lloyd, Andrew', 'Chan, Kelvin K W', 'Husereau, Don', 'Brazier, John E', 'Krahn, Murray', 'Levine, Mitchell', 'Thabane, Lehana', 'Xie, Feng', 'Group, Health Utility Book (HUB) Working']	2021	Evaluating the conduct and application of health utility studies: a review of critical appraisal tools and reporting checklists	http://dx.doi.org/10.1007/s10198-021-01286-0	1	30
['Kherad, Omar', 'Peiffer-Smadja, Nathan', 'Karlafti, Lina', 'Lember, Margus', 'Van Aerde, Nathalie', 'Gunnarsson, Orvar', 'Baicus, Cristian', 'Vieira, Miguel Bigotte', 'Vaz-Carneiro, António', 'Brucato, Antonio', 'Lazurova, Ivica', 'Leśniak, Wiktoria', 'Hanslik, Thomas', 'Hewitt, Stephen', 'Papanicolaou, Eleni', 'Boeva, Olga', 'Dicker, Dror', 'Ivanovska, Biljana', 'Yldiz, Pinar', 'Lacor, Patrick…	2020	The challenge of implementing Less is More medicine: A European perspective	http://dx.doi.org/10.1016/j.ejim.2020.04.014	1	31
['Bilcke, Joke', 'Beutels, Philippe']	2021	Generating, Presenting, and Interpreting Cost-Effectiveness Results in the Context of Uncertainty: A Tutorial for Deeper Knowledge and Better Practice	http://dx.doi.org/10.1177/0272989X211045070	1	32
['Nabergoj Makovec, Urska', 'Goetzinger, Catherine', 'Ribaut, Janette', 'Barnestein-Fonseca, Pilar', 'Haupenthal, Frederik', 'Herdeiro, Maria Teresa', 'Grant, Sean Patrick', 'Jácome, Cristina', 'Roque, Fatima', 'Smits, Dins', 'Tadic, Ivana', 'Dima, Alexandra L', '(ENABLE), European Network to Advance Best practices and technoLogy on medication adherencE', '(ENABLE), European Network to Advance Be…	2022	Developing a medication adherence technologies repository: proposed structure and protocol for an online real-time Delphi study	http://dx.doi.org/10.1136/bmjopen-2021-059674		33
['Dash, Rozaleen', 'Singh, Sumit Kumar', 'Chirmule, Narendra', 'Rathore, Anurag S']	2021	Assessment of Functional Characterization and Comparability of Biotherapeutics: a Review	http://dx.doi.org/10.1208/s12248-021-00671-0		34
['Khawaja, Zeeshan H', 'Gendia, Ahmed', 'Adnan, Naqqash', 'Ahmed, Jamil']	2022	Prevention and Management of Postoperative Ileus: A Review of Current Practice	http://dx.doi.org/10.7759/cureus.22652		35
['Walzl, Nathan', 'Sammy, Ian A', 'Taylor, Paul M', 'Smith, Jason E', 'Lowe, David J']	2021	Systematic review of factors influencing decisions to limit treatment in the emergency department	http://dx.doi.org/10.1136/emermed-2019-209398		36
['Bucyibaruta, Joy Blaise', 'Doriccah, Mmapheko', 'Bamford, Lesley', 'Elizabeth van der Wath, Annatjie', 'Dyer, Thomas Anthony', 'Murphy, Andrea', 'Gatabazi, Paul', 'Ajoke Anokwuru, Rafiat', 'Muhire, Innocent', 'Anna Coetzee, Clarissa', 'Coetzee, Helene', 'Musekiwa, Alfred']	2022	Building consensus in defining and conceptualizing acceptability of healthcare: A Delphi study	http://dx.doi.org/10.1111/phn.13153		37
['Schnell-Inderst, Petra', 'Conrads-Frank, Annette', 'Stojkov, Igor', 'Krenn, Cornelia', 'Kofler, Lisa-Maria', 'Siebert, Uwe']	2023	Occupational therapy for persons with cognitive impairments	http://dx.doi.org/10.3205/000316		38
['Gattrell, William T', 'Hungin, Amrit Pali', 'Price, Amy', 'Winchester, Christopher C', 'Tovey, David', 'Hughes, Ellen L', 'van Zuuren, Esther J', 'Goldman, Keith', 'Logullo, Patricia', 'Matheis, Robert', 'Harrison, Niall']	2022	ACCORD guideline for reporting consensus-based methods in biomedical research and clinical practice: a study protocol	http://dx.doi.org/10.1186/s41073-022-00122-0		39
['Middlebrook, N', 'Heneghan, N R', 'Falla, D', 'Silvester, L', 'Rushton, A B', 'Soundy, A A']	2021	Successful recovery following musculoskeletal trauma: protocol for a qualitative study of patients' and physiotherapists' perceptions	http://dx.doi.org/10.1186/s12891-021-04035-9		40
['Varadhan, Lakshminarayanan', 'Saravanan, Ponnusamy', 'Ali, Sarah N', 'Hanif, Wasim', 'Patel, Vinod']	2022	Informing and Empowering Patients and Clinicians to Make Evidence-Supported Outcome-Based Decisions in Relation to SGLT2 Inhibitor Therapies: The Use of the Novel Years of Drug administration (YoDa) Concept	http://dx.doi.org/10.1007/s40261-021-01105-7		41
['Newsome, Scott D', 'Binns, Cherie', 'Kaunzner, Ulrike W', 'Morgan, Seth', 'Halper, June']	2023	No Evidence of Disease Activity (NEDA) as a Clinical Assessment Tool for Multiple Sclerosis: Clinician and Patient Perspectives [Narrative Review]	http://dx.doi.org/10.1007/s40120-023-00549-7		42
['Smith, Gordon Cs', 'Moraitis, Alexandros A', 'Wastlund, David', 'Thornton, Jim G', 'Papageorghiou, Aris', 'Sanders, Julia', 'Heazell, Alexander Ep', 'Robson, Stephen C', 'Sovio, Ulla', 'Brocklehurst, Peter', 'Wilson, Edward Cf']	2021	Universal late pregnancy ultrasound screening to predict adverse outcomes in nulliparous women: a systematic review and cost-effectiveness analysis	http://dx.doi.org/10.3310/hta25150		43
['Mantsiou, Chrysanthi', 'Liakos, Aris', 'Mainou, Maria', 'Papanas, Nikolaos', 'Tsapas, Apostolos', 'Bekiari, Eleni']	2023	A Simple Guide to Systematic Reviews and Meta-Analyses	http://dx.doi.org/10.1177/15347346231169842		44
['Newham, Rosemary', 'Weir, Natalie', 'Ferguson, Aimee', 'Bennie, Marion']	2022	Identifying the important outcomes to measure for pharmacy-led, clinical services within primary care: A nominal group technique approach	http://dx.doi.org/10.1016/j.sapharm.2022.11.003		45
['Gutierrez-Colosia, M R', 'Hinck, P', 'Simon, J', 'Konnopka, A', 'Fischer, C', 'Mayer, S', 'Brodszky, V', 'Hakkart-van Roijen, L', 'Evers, S', 'Park, A', 'König, H H', 'Hollingworth, W', 'Salinas-Perez, J A', 'Group, PECUNIA', 'Salvador-Carulla, L']	2022	Magnitude of terminological bias in international health services research: a disambiguation analysis in mental health	http://dx.doi.org/10.1017/S2045796022000403		46
['Gwacham-Anisiobi, Uchenna', 'Boo, Yebeen Ysabelle', 'Oladimeji, Adetola', 'Kurinczuk, Jennifer J', 'Roberts, Nia', 'Opondo, Charles', 'Nair, Manisha']	2023	Types, reporting and acceptability of community-based interventions for stillbirth prevention in sub-Saharan Africa (SSA): a systematic review	http://dx.doi.org/10.1016/j.eclinm.2023.102133		47
['Thompson, Carl', 'Mebrahtu, Teumzghi', 'Skyrme, Sarah', 'Bloor, Karen', 'Andre, Deidre', 'Keenan, Anne Maree', 'Ledward, Alison', 'Yang, Huiqin', 'Randell, Rebecca']	2023	The effects of computerised decision support systems on nursing and allied health professional performance and patient outcomes: a systematic review and user contextualisation	http://dx.doi.org/10.3310/GRNM5147		48
['Thompson, Carl', 'Mebrahtu, Teumzghi', 'Skyrme, Sarah', 'Bloor, Karen', 'Andre, Deidre', 'Keenan, Anne Maree', 'Ledward, Alison', 'Yang, Huiqin', 'Randell, Rebecca']	2023	The effects of computerised decision support systems on nursing and allied health professional performance and patient outcomes: a systematic review and user contextualisation	http://dx.doi.org/10.3310/GRNM5147		49
['Sodhi, Nipun', 'Patel, Yatindra', 'Berger, Ryan J', 'Newman, Jared M', 'Anis, Hiba K', 'Ehiorobo, Joseph O', 'Khlopas, Anton', 'Desai, Rohan', 'Hollern, Douglas A', 'Schwartz, Jeffrey M', 'Paulino, Carl B', 'Mont, Michael A']	2019	Comparison of a Posterior versus Anterior Approach for Lumbar Interbody Fusion Surgery Based on Relative Value Units	https://www.ncbi.nlm.nih.gov/pubmed/31373381		50
['Lion, K Casey', 'Zhou, Chuan', 'Fishman, Paul', 'Senturia, Kirsten', 'Cole, Allison', 'Sherr, Kenneth', 'Opel, Douglas J', 'Stout, James', 'Hazim, Carmen E', 'Warren, Louise', 'Rains, Bonnie H', 'Lewis, Cara C']	2023	A sequential, multiple assignment randomized trial comparing web-based education to mobile video interpreter access for improving provider interpreter use in primary care clinics: the mVOCAL hybrid type 3 study protocol	http://dx.doi.org/10.1186/s13012-023-01263-6		51
['Nick, Jan M', 'Roberts, Lisa R', 'Petersen, Anne Berit']	2021	Effectiveness of telemonitoring on self-care behaviors among community-dwelling adults with heart failure: a quantitative systematic review	http://dx.doi.org/10.11124/JBIES-20-00329		52
['Steed, Liz', 'Sohanpal, Ratna', 'Todd, Adam', 'Madurasinghe, Vichithranie W', 'Rivas, Carol', 'Edwards, Elizabeth A', 'Summerbell, Carolyn D', 'Taylor, Stephanie Jc', 'Walton, R T']	2019	Community pharmacy interventions for health promotion: effects on professional practice and health outcomes	http://dx.doi.org/10.1002/14651858.CD011207.pub2		53
['Authors', 'Hamson, Angie', 'Hill, Shannon', 'Hafeez, Aneeka', 'Clark, Michelle', 'Butcher, Robyn']	2023	Early Intervention Programs for Adolescents and Young Adults With Eating Disorders: Main Report: CADTH Health Technology Review	https://www.ncbi.nlm.nih.gov/pubmed/38301062		54
['Seniwati, Tuti', 'Rustina, Yeni', 'Nurhaeni, Nani', 'Wanda, Dessie']	2023	Patient and family-centered care for children: A concept analysis	http://dx.doi.org/10.33546/bnj.2350		55
['Rezagholi, Mahmoud']	2019	Demands for multidimensional information on the work environment: A methodological framework for regular studies	http://dx.doi.org/10.3233/WOR-192903		56
['Smith, Graham H', 'Shore, Supriya', 'Allen, Larry A', 'Markham, David W', 'Mitchell, Andrea R', 'Moore, Miranda', 'Morris, Alanna A', 'Speight, Candace D', 'Dickert, Neal W']	2019	Discussing Out-of-Pocket Costs With Patients: Shared Decision Making for Sacubitril-Valsartan in Heart Failure	http://dx.doi.org/10.1161/JAHA.118.010635		57
['de Oliveira, Claire', 'Mason, Joyce', 'Kurdyak, Paul']	2020	Characteristics of patients with mental illness and persistent high-cost status: a population-based analysis	http://dx.doi.org/10.1503/cmaj.200274		58
['Kamel Ghalibaf, Azadeh', 'Nazari, Elham', 'Gholian-Aval, Mahdi', 'Tara, Mahmood']	2019	Comprehensive overview of computer-based health information tailoring: a systematic scoping review	http://dx.doi.org/10.1136/bmjopen-2017-021022		59
['Ogura, Koichi', 'Yakoub, Mohamed A', 'Christ, Alexander B', 'Fujiwara, Tomohiro', 'Nikolic, Zarko', 'Boland, Patrick J', 'Healey, John H']	2020	What Are the Minimum Clinically Important Differences in SF-36 Scores in Patients with Orthopaedic Oncologic Conditions?	http://dx.doi.org/10.1097/CORR.0000000000001341		60
['Moreau, Maxim', 'Paré, Guy']	2020	Early clinical management of severe burn patients using telemedicine: a pilot study protocol	http://dx.doi.org/10.1186/s40814-020-00637-7		61
['Nanping, Wu', 'Lee, Tsung-Ju', 'Chen, Li-Jiun', 'Kung, Chih-Chun']	2024	Special collections for applying artificial intelligence techniques to encourage economic growth and maintain sustainable societies	http://dx.doi.org/10.1177/00368504231223625		62
['Voukkali, Irene', 'Papamichael, Iliana', 'Loizia, Pantelitsa', 'Lekkas, Demetris F', 'Rodríguez-Espinosa, Teresa', 'Navarro-Pedreño, Jose', 'Zorpas, Antonis A']	2023	Waste metrics in the framework of circular economy	http://dx.doi.org/10.1177/0734242X231190794		63
['Gaudet-Blavignac, Christophe', 'Raisaro, Jean Louis', 'Touré, Vasundra', 'Österle, Sabine', 'Crameri, Katrin', 'Lovis, Christian']	2021	A National, Semantic-Driven, Three-Pillar Strategy to Enable Health Data Secondary Usage Interoperability for Research Within the Swiss Personalized Health Network: Methodological Study	http://dx.doi.org/10.2196/27591		64
['Chieng, David', 'Finch, Sue', 'Sugumar, Hariharan', 'Taylor, Andrew J', 'Reid, Chris', 'Kalman, Jonathan M', 'Kistler, Peter M']	2021	Interpretation of clinical studies in electrophysiology: statistical considerations for the clinician	http://dx.doi.org/10.1093/europace/euaa308		65
['Liu, Yun', 'Liu, Meng', 'Wang, Gege', 'Zhao, Lulu', 'An, Pan']	2021	Effect of Environmental Regulation on High-quality Economic Development in China-An Empirical Analysis Based on Dynamic Spatial Durbin Model	http://dx.doi.org/10.1007/s11356-021-13780-2		66
['Kropp, Tobias', 'Faeghi, Shiva', 'Lennerts, Kunibert']	2022	Evaluation of patient transport service in hospitals using process mining methods: Patients' perspective	http://dx.doi.org/10.1002/hpm.3593		67
['Ward, Thomas', 'Sugrue, Daniel', 'Hayward, Olivia', 'McEwan, Phil', 'Anderson, Sarah-Jane', 'Lopes, Sara', 'Punekar, Yogesh', 'Oglesby, Alan']	2020	Estimating HIV Management and Comorbidity Costs Among Aging HIV Patients in the United States: A Systematic Review	http://dx.doi.org/10.18553/jmcp.2020.26.2.104		68
['Whitaker, John', 'Edem, Idara', 'Togun, Ella', 'Amoah, Abena S', 'Dube, Albert', 'Chirwa, Lindani', 'Munthali, Boston', 'Brunelli, Giulia', 'Van Boeckel, Thomas', 'Rickard, Rory', 'Leather, Andrew Jm', 'Davies, Justine']	2024	Health system assessment for access to care after injury in low- or middle-income countries: A mixed methods study from Northern Malawi	http://dx.doi.org/10.1371/journal.pmed.1004344		69
['Matovu, Fred', 'Gatome-Munyua, Agnes', 'Sebaggala, Richard']	2022	Has Strategic Purchasing Led to Improvements in Health Systems? A Narrative Review of Literature on Strategic Purchasing	http://dx.doi.org/10.1080/23288604.2022.2151698		70
["O'Dea, Rose E", 'Lagisz, Malgorzata', 'Jennions, Michael D', 'Koricheva, Julia', 'Noble, Daniel W A', 'Parker, Timothy H', 'Gurevitch, Jessica', 'Page, Matthew J', 'Stewart, Gavin', 'Moher, David', 'Nakagawa, Shinichi']	2021	Preferred reporting items for systematic reviews and meta-analyses in ecology and evolutionary biology: a PRISMA extension	http://dx.doi.org/10.1111/brv.12721		71
['Herath, Matheesha', 'Reid, Jessica L', 'Ting, Ying Yang', 'Bradshaw, Emma L', 'Edwards, Suzanne', 'Bruening, Martin', 'Maddern, Guy J']	2023	Patient focused interventions and communication in the surgical clinic: a systematic review and meta-analysis	http://dx.doi.org/10.1016/j.eclinm.2023.101893		72
['Riksen, Jonas J M', 'Nikolaev, Anton V', 'van Soest, Gijs']	2023	Photoacoustic imaging on its way toward clinical utility: a tutorial review focusing on practical application in medicine	http://dx.doi.org/10.1117/1.JBO.28.12.121205		73
['Tehreem, Hafiza Samina', 'Anser, Muhammad Khalid', 'Nassani, Abdelmohsen A', 'Abro, Muhammad Moinuddin Qazi', 'Zaman, Khalid']	2020	Impact of average temperature, energy demand, sectoral value added, and population growth on water resource quality and mortality rate: it is time to stop waiting around	http://dx.doi.org/10.1007/s11356-020-09822-w		74
['Romero, Victor J', 'Sanchez-Lite, Alberto', 'Liraut, Gerard']	2021	Development of a Multi-Criteria Design Optimization Methodology for Automotive Plastics Parts	http://dx.doi.org/10.3390/polym14010156		75
['Gandhi, Harjeet Singh']	2019	Rationale and Options for Choosing an Optimal Closure Technique for Primary Midsagittal Osteochondrotomy of the Sternum. Part 3: Technical Decision Making Based on the Practice of Patient- Appropriate Medicine	http://dx.doi.org/10.1615/CritRevBiomedEng.2019026454		76
['Feeny, David', 'Furlong, William', 'Torrance, George W']	2019	Commentary. In Praise of Studies That Use More Than One Generic Preference-Based Measure	http://dx.doi.org/10.1017/S0266462319000412		77
['Ahern, Amy L', 'Richards, Rebecca', 'Jones, Rebecca A', 'Whittle, Fiona', 'Mueller, Julia', 'Woolston, Jenny', 'Sharp, Stephen J', 'Hughes, Carly A', 'Hill, Andrew J', 'Duschinsky, Robbie', 'Lawlor, Emma Ruth', 'Morris, Stephen', 'Fusco, Francesco', 'Brennan, Alan', 'Bostock, Jennifer', 'Griffin, Simon J']	2022	Acceptability and feasibility of an acceptance and commitment therapy-based guided self-help intervention for weight loss maintenance in adults who have previously completed a behavioural weight loss programme: the SWiM feasibility study protocol	http://dx.doi.org/10.1136/bmjopen-2021-058103		78
['McLoughlin, Carol', 'Roberts, Tracy E', 'Jackson, Louise J', 'Moore, Philip', 'Wilson, Matthew', 'Hooper, Richard', 'Allard, Shubha', 'Wrench, Ian', 'Beresford, Lee', 'Geoghegan, James', 'Daniels, Jane', 'Catling, Sue', 'Clark, Vicki A', 'Ayuk, Paul', 'Robson, Stephen', 'Gao-Smith, Fang', 'Hogg, Matthew', 'Lanz, Doris', 'Dodds, Julie', 'Khan, Khalid S', 'group, SALVO study']	2019	Cost-effectiveness of cell salvage and donor blood transfusion during caesarean section: results from a randomised controlled trial	http://dx.doi.org/10.1136/bmjopen-2018-022352		79
['Nkangu, Miriam', 'Little, Julian', 'Deonandan, Raywat', 'Pongou, Roland', 'Yaya, Sanni']	2023	An in-depth qualitative study of health care providers' experiences of performance-based financing program as a nation-wide adopted policy in Cameroon: A principal-agent perspective	http://dx.doi.org/10.1371/journal.pone.0288767		80
['Hoxha, Malvina', 'Malaj, Visar', 'Zappacosta, Bruno']	2024	Health Economic Evaluations of Hemochromatosis Screening and Treatment: A Systematic Review	http://dx.doi.org/10.1007/s41669-023-00463-6		81
['Coulombe, Frédéric', 'Laberge, Anne-Marie']	2024	The Need to Consider Context: A Systematic Review of Factors Involved in the Consent Process for Genetic Tests from the Perspective of Patients	http://dx.doi.org/10.1080/23294515.2023.2297935		82
['Choi, Heejung', 'Seomun, Gyeongae']	2024	Nurse-led self-care interventions for older adults with multiple chronic conditions: A protocol for a systematic review and network meta-analysis	http://dx.doi.org/10.1371/journal.pone.0298082		83
['Lloyd, Melanie', 'Morton, Jedidiah', 'Teede, Helena', 'Marquina, Clara', 'Abushanab, Dina', 'Magliano, Dianna J', 'Callander, Emily J', 'Ademi, Zanfina']	2023	Long-term cost-effectiveness of implementing a lifestyle intervention during pregnancy to reduce the incidence of gestational diabetes and type 2 diabetes	http://dx.doi.org/10.1007/s00125-023-05897-5		84
['Bautista-Arredondo, Sergio', 'Pineda-Antunez, Carlos', 'Cerecero-Garcia, Diego', 'Cameron, Drew B', 'Alexander, Lily', 'Chiwevu, Chris', 'Forsythe, Steven', 'Tchuenche, Michel', 'Dow, William H', 'Kahn, James', 'Gomez, Gabriela B', 'Vassall, Anna', 'Bollinger, Lori A', 'Levin, Carol']	2021	Moving away from the "unit cost". Predicting country-specific average cost curves of VMMC services accounting for variations in service delivery platforms in sub-Saharan Africa	http://dx.doi.org/10.1371/journal.pone.0249076		85
['Bosetti, Rita', 'Tabatabai, Laila', 'Naufal, George', 'Brito, Rosbel', 'Kash, Bita']	2020	New model of integrated care for uncontrolled type 2 diabetes in a retrospective, underserved adult population in the USA: a study protocol for an effectiveness and cost-effectiveness analysis	http://dx.doi.org/10.1136/bmjopen-2020-038084		86
['de Almeida Mello, Johanna', 'Wellens, Nathalie Ih', 'Hermans, Kirsten', 'De Stampa, Matthieu', 'Cerase, Valérie', 'Vereker, Natalie', 'Jónsson, Pálmi V', 'Finne-Soveri, Harriet', 'Meehan, Brigette', 'Declercq, Anja']	2023	The Implementation of Integrated Health Information Systems - Research Studies from 7 Countries Involving the InterRAI Assessment System	http://dx.doi.org/10.5334/ijic.6968		87
['Lowe, Benjamin H', 'Oglethorpe, David R', 'Choudhary, Sonal']	2020	Shifting from volume to economic value in virtual water allocation problems: A proposed new framework and methodology	http://dx.doi.org/10.1016/j.jenvman.2020.110239		88
['Engström, Andreas', 'Isaksson, Mats', 'Javid, Reza', 'Lundh, Charlotta', 'Båth, Magnus']	2021	A case study of cost-benefit analysis in occupational radiological protection within the healthcare system of Sweden	http://dx.doi.org/10.1002/acm2.13421		89
['Blümel, Miriam', 'Spranger, Anne', 'Achstetter, Katharina', 'Maresso, Anna', 'Busse, Reinhard']	2020	Germany: Health System Review	https://www.ncbi.nlm.nih.gov/pubmed/34232120		90
['Qureshi, Sadaf', 'Latif, Asam', 'Condon, Laura', 'Akyea, Ralph K', 'Kai, Joe', 'Qureshi, Nadeem']	2021	Understanding the barriers and enablers of pharmacogenomic testing in primary care: a qualitative systematic review with meta-aggregation synthesis	http://dx.doi.org/10.2217/pgs-2021-0131		91
['Behnoush, Amir Hossein', 'Khalaji, Amirmohammad', 'Naderi, Nasim', 'Ashraf, Haleh', 'von Haehling, Stephan']	2022	ACC/AHA/HFSA 2022 and ESC 2021 guidelines on heart failure comparison	http://dx.doi.org/10.1002/ehf2.14255		92
['Al-Gharibi, Koukab A', 'Sharstha, Sajana', 'Al-Faras, Maria A']	2019	Cost-Effectiveness of Wound Care: A concept analysis	http://dx.doi.org/10.18295/squmj.2018.18.04.002		93
['Trivedi, Nikunj N', 'Abola, Matthew V', 'Kim, Chang Y', 'Sivasundaram, Lakshmanan', 'Smith, Eric J', 'Ochenjele, George']	2020	The Incremental Cost of Inpatient Venous Thromboembolism After Hip Fracture Surgery	http://dx.doi.org/10.1097/BOT.0000000000001675		94
['Tveter, Anne Therese', 'Kleven, Linn', 'Osteras, Nina', 'Nossum, Randi', 'Eide, Ruth Else Mehl', 'Klokkeide, Åse', 'Matre, Karin Hoegh', 'Olsen, Monika', 'Kjeken, Ingvild']	2023	Is multimodal occupational therapy in addition to usual care cost-effective in people with thumb carpometacarpal osteoarthritis? A cost-utility analysis of a randomised controlled trial	http://dx.doi.org/10.1136/bmjopen-2022-063103		95
['Meißner, Carl', 'Meyer, Frank', 'Ridwelski, Karsten']	2023	Prehabilitation in elective surgical interventions - what must the general and abdominal surgeon know	http://dx.doi.org/10.1515/iss-2023-0006		96
['Bórquez, Annick', 'Guanira, Juan Vicente', 'Revill, Paul', 'Caballero, Patricia', 'Silva-Santisteban, Alfonso', 'Kelly, Sherrie', 'Salazar, Ximena', 'Bracamonte, Patricia', 'Minaya, Percy', 'Hallett, Timothy B', 'Cáceres, Carlos F']	2019	The impact and cost-effectiveness of combined HIV prevention scenarios among transgender women sex-workers in Lima, Peru: a mathematical modelling study	http://dx.doi.org/10.1016/S2468-2667(18)30236-6		97
['Do, Thuy Duong', 'Melzig, Claudius', 'Kauczor, Hans-Ulrich', 'Weber, Marc-André', 'Wielpütz, Mark Oliver']	2021	Acquisition of a Dose Management System with Consideration of Medico-Legal and Economic Aspects	http://dx.doi.org/10.1055/a-1710-3529		98
['Langer-Gould, Annette', 'Klocke, Shilpa', 'Beaber, Brandon', 'Brara, Sonu M', 'Debacker, Julie', 'Ayeni, Oluwasheyi', 'Nielsen, Allen S']	2021	Improving quality, affordability, and equity of multiple sclerosis care	http://dx.doi.org/10.1002/acn3.51326		99
['Dahmus, Emma S', 'Westfall-Snyder, Jamaica', 'Schroer, Julia', 'Wang, Shengxuan', 'Kauffman, Christian A', 'DeSantis, Joseph', 'Devitt, Sean']	2023	Applying the 2005 Caprini Score to Plastic Surgery Patients: A Quality Improvement Project	http://dx.doi.org/10.1097/SAP.0000000000003484		100
['Modi, Neena']	2021	Facilitating quality improvement through routinely recorded clinical information	http://dx.doi.org/10.1016/j.siny.2021.101195		101
['Woffenden, Hugo', 'Yasen, Zaid', 'Burden, Eleanor', 'Douthwaite, Anna', 'Elcock, S B', 'Mclean, Lucille', 'Hoven, Peter James von', 'Fenton, Paul']	2023	Fracture-related infection: Analysis of healthcare utilisation and associated costs	http://dx.doi.org/10.1016/j.injury.2023.111109		102
['Berkemeier, Fabian', 'Whaley, Christopher', 'Robinson, James C']	2019	Increasing Divergence in Drug Prices Between the United States and Germany After Implementation of Comparative Effectiveness Analysis and Collective Price Negotiations	http://dx.doi.org/10.18553/jmcp.2019.25.12.1310		103
['Borges do Nascimento, Israel Júnior', 'Abdulazeem, Hebatullah Mohamed', 'Vasanthan, Lenny Thinagaran', 'Martinez, Edson Zangiacomi', 'Zucoloto, Miriane Lucindo', 'Østengaard, Lasse', 'Azzopardi-Muscat, Natasha', 'Zapata, Tomas', 'Novillo-Ortiz, David']	2023	The global effect of digital health technologies on health workers' competencies and health workplace: an umbrella review of systematic reviews and lexical-based and sentence-based meta-analysis	http://dx.doi.org/10.1016/S2589-7500(23)00092-4		104
['Bowrin, Kevin', 'Briere, Jean-Baptiste', 'Levy, Pierre', 'Toumi, Mondher', 'Millier, Aurélie']	2020	Use of real-world evidence in meta-analyses and cost-effectiveness models	http://dx.doi.org/10.1080/13696998.2020.1792917		105
['Edwards, Kristin H', 'FitzGerald, Gerard', 'Franklin, Richard C', 'Edwards, Mark Terrell']	2020	Measuring More than Mortality: A scoping review of air ambulance outcome measures in a combined Institutes of Medicine and Donabedian quality framework	http://dx.doi.org/10.1016/j.auec.2020.10.002		106
['Scott, Bradley', 'Seyres, Martin', 'Philp, Fraser', 'Chadwick, Edward K', 'Blana, Dimitra']	2022	Healthcare applications of single camera markerless motion capture: a scoping review	http://dx.doi.org/10.7717/peerj.13517		107
['Mahdavi, Mahdi', 'Sajadi, Haniye Sadat']	2021	Qualitative analysis of Iranian sixth five-year economic, social, and cultural development plan from universal health coverage perspective	http://dx.doi.org/10.1186/s12913-021-06985-1		108
['Solow, Maxamillian', 'Perry, Tjorvi E']	2022	Multimodal prehabilitation program valuation for thoracic surgical patients	http://dx.doi.org/10.1097/ACO.0000000000001212		109
['Breckenridge, Jenna P', 'Gray, Nicola', 'Toma, Madalina', 'Ashmore, Sue', 'Glassborow, Ruth', 'Stark, Cameron', 'Renfrew, Mary J']	2019	Motivating Change: a grounded theory of how to achieve large-scale, sustained change, co-created with improvement organisations across the UK	http://dx.doi.org/10.1136/bmjoq-2018-000553		110
['Wieland, Victoria L S', 'Uysal, Daniel', 'Probst, Pascal', 'Grilli, Maurizio', 'Haney, Caelán M', 'Sidoti Abate, Marie A', 'Egen, Luisa', 'Neuberger, Manuel', 'Cacciamani, Giovanni E', 'Kriegmair, Maximilian C', 'Michel, Maurice S', 'Kowalewski, Karl-Friedrich']	2023	Framework for a living systematic review and meta-analysis for the surgical treatment of bladder cancer: introducing EVIglance to urology	http://dx.doi.org/10.1097/SP9.0000000000000008		111
['White, S M', 'Shelton, C L', 'Gelb, A W', 'Lawson, C', 'McGain, F', 'Muret, J', 'Sherman, J D', 'Anaesthesia, representing the World Federation of Societies of Anaesthesiologists Global Working Group on Environmental Sustainability in']	2021	Principles of environmentally-sustainable anaesthesia: a global consensus statement from the World Federation of Societies of Anaesthesiologists	http://dx.doi.org/10.1111/anae.15598		112
['Heath, Morten', 'Hvass, Anne Mette Fløe', 'Wejse, Christian Morberg']	2023	Interpreter services and effect on healthcare - a systematic review of the impact of different types of interpreters on patient outcome	http://dx.doi.org/10.1016/j.jmh.2023.100162		113
['Weiner, Bryan J', 'Mettert, Kayne D', 'Dorsey, Caitlin N', 'Nolen, Elspeth A', 'Stanick, Cameo', 'Powell, Byron J', 'Lewis, Cara C']	2020	Measuring readiness for implementation: A systematic review of measures' psychometric and pragmatic properties	http://dx.doi.org/10.1177/2633489520933896		114
['Downs, Murna', 'Blighe, Alan', 'Carpenter, Robin', 'Feast, Alexandra', 'Froggatt, Katherine', 'Gordon, Sally', 'Hunter, Rachael', 'Jones, Liz', 'Lago, Natalia', 'McCormack, Brendan', 'Marston, Louise', 'Nurock, Shirley', 'Panca, Monica', 'Permain, Helen', 'Powell, Catherine', 'Rait, Greta', 'Robinson, Louise', 'Woodward-Carlton, Barbara', 'Wood, John', 'Young, John', 'Sampson, Elizabeth']	2021	A complex intervention to reduce avoidable hospital admissions in nursing homes: a research programme including the BHiRCH-NH pilot cluster RCT	http://dx.doi.org/10.3310/pgfar09020		115
['López Seguí, Francesc', 'Estrada Cuxart, Oriol', 'Mitjà I Villar, Oriol', 'Hernández Guillamet, Guillem', 'Prat Gil, Núria', 'Maria Bonet, Josep', 'Isnard Blanchar, Mar', 'Moreno Millan, Nemesio', 'Blanco, Ignacio', 'Vilar Capella, Marc', 'Català Sabaté, Martí', 'Aran Solé, Anna', 'Argimon Pallàs, Josep Maria', 'Clotet, Bonaventura', 'Ara Del Rey, Jordi']	2021	A Cost-Benefit Analysis of the COVID-19 Asymptomatic Mass Testing Strategy in the North Metropolitan Area of Barcelona	http://dx.doi.org/10.3390/ijerph18137028		116
['Meybohm, Patrick', 'Straub, Niels', 'Füllenbach, Christoph', 'Judd, Leonie', 'Kleinerüschkamp, Adina', 'Taeuber, Isabel', 'Zacharowski, Kai', 'Choorapoikayil, Suma']	2019	Health economics of Patient Blood Management: a cost-benefit analysis based on a meta-analysis	http://dx.doi.org/10.1111/vox.12873		117
['Kazaure, Hadiza S', 'Sosa, Julie A']	2019	Volume-outcome relationship in adrenal surgery: A review of existing literature	http://dx.doi.org/10.1016/j.beem.2019.101296		118
['Thulesius, Hans', 'Sandén, Ulrika', 'Petek, Davorina', 'Hoffman, Robert', 'Koskela, Tuomas', 'Oliva-Fanlo, Bernardino', 'Neves, Ana Luísa', 'Hajdarevic, Senada', 'Harrysson, Lars', 'Toftegaard, Berit Skjodeborg', 'Vedsted, Peter', 'Harris, Michael', 'Group, Örenäs Research']	2021	Pluralistic task shifting for a more timely cancer diagnosis. A grounded theory study from a primary care perspective	http://dx.doi.org/10.1080/02813432.2021.2004751		119
['Braine, Marilyn F', 'Kearnes, Matthew', 'Khan, Stuart J']	2024	Quality and risk management frameworks for biosolids: An assessment of current international practice	http://dx.doi.org/10.1016/j.scitotenv.2024.169953		120
['Ament, Jared D', 'Thaci, Bart', 'Yang, Zhuo', 'Kursumovic, Adisa', 'Bostelmann, Richard', 'Lanman, Todd', 'Patrick Johnson, J', 'Fröhlich, Susanne', 'Kim, Kee D']	2019	Postoperative direct health care costs of lumbar discectomy are reduced with the use of a novel annular closure device in high-risk patients	http://dx.doi.org/10.1016/j.spinee.2019.02.010		121
['Fusco, Joseph', 'Williams, Regan', 'Malek, Marcus', 'Avansino, Jeffery R', 'Hirose, Shinjiro', 'Perkins, Jonathan A', 'Farmer, Diana', 'Gow, Kenneth W']	2023	Centers of Excellence: If We Build It, Will They Come?	http://dx.doi.org/10.1016/j.jpedsurg.2023.02.010		122
['Li, Xuejing', 'Yang, Dan', 'Meng, Meiqi', 'Zhao, Junqiang', 'Yin, Yiyi', 'Wang, Hefang', 'Zhang, Xiaoyan', 'Liu, Qian', 'Li, Mengdi', 'Liu, Jianping', 'Hao, Yufang']	2023	Shared decision-making in healthcare in mainland China: a scoping review	http://dx.doi.org/10.3389/fpubh.2023.1162993		123
['Syed, Saif', 'Stilwell, Peter', 'Chevrier, Jonah', 'Adair, Connie', 'Markle, Gary', 'Rockwood, Kenneth']	2022	Comprehensive design considerations for a new hospital gown: a patient-oriented qualitative study	http://dx.doi.org/10.9778/cmajo.20210271		124
['Faujdar, Dharamjeet Singh', 'Prinja, Shankar', 'Singh, Tarundeep', 'Sahay, Sundeep', 'Kumar, Rajesh']	2023	Costing analysis of an information & communications technology-enabled primary healthcare facility in India	http://dx.doi.org/10.4103/ijmr.IJMR_454_20		125
['Schreiber, Mike', 'Dohle, Simone']	2023	A Smartphone-Based Implicit Theories Intervention for Health Behavior Change: Randomized Trial	http://dx.doi.org/10.2196/36578		126
['Corno, Antonio F', 'LaPar, Damien J', 'Li, Wen', 'Salazar, Jorge D']	2021	A narrative review of modern approach and outcomes evaluation in congenital heart defects	http://dx.doi.org/10.21037/tp-21-163		127
['Martin, Ryan C', 'Petitt, Jordan C', 'Pan, Xuankang', 'Edwards, Alyssa M', 'Desai, Ansh D', 'Mahajan, Uma V', 'Labak, Collin M', 'Herring, Eric Z', 'Mauria, Rohit', 'Gordon, Zachary', 'Pronovost, Peter J', 'Smith, Gabriel']	2022	Spine centers of excellence: a systematic review and single-institution description of a spine center of excellence	http://dx.doi.org/10.21037/jss-21-46		128
['Voukkali, Irene', 'Zorpas, Antonis A']	2021	Evaluation of urban metabolism assessment methods through SWOT analysis and analytical hierocracy process	http://dx.doi.org/10.1016/j.scitotenv.2021.150700		129
['Huang, Danmeng', 'Frank, Steven J', 'Verma, Vivek', 'Thaker, Nikhil G', 'Brooks, Eric D', 'Palmer, Matthew B', 'Harrison, Ross F', 'Deshmukh, Ashish A', 'Ning, Matthew S']	2021	Cost-Effectiveness Models of Proton Therapy for Head and Neck: Evaluating Quality and Methods to Date	http://dx.doi.org/10.14338/IJPT-20-00058.1		130
['Raftery, James', 'Williams, H C', 'Clarke, Aileen', 'Thornton, Jim', 'Norrie, John', 'Snooks, Helen', 'Stein, Ken']	2020	'Not clinically effective but cost-effective' - paradoxical conclusions in randomised controlled trials with 'doubly null' results: a cross-sectional study	http://dx.doi.org/10.1136/bmjopen-2019-029596		131
['Maheshwari, Vikalp Kumar', 'Slader, Cassandra', 'Dani, Nidhi', 'Gkitzia, Christina', 'Yuan, Quan', 'Xiong, Tengbin', 'Liu, Yu', 'Viana, Ricardo']	2021	Enabling access to molecular monitoring for chronic myeloid leukemia patients is cost effective in China	http://dx.doi.org/10.1371/journal.pone.0259076		132
['Kleinke, Fabian', 'Michalowsky, Bernhard', 'Rädke, Anika', 'Platen, Moritz', 'Mühlichen, Franka', 'Scharf, Annelie', 'Mohr, Wiebke', 'Penndorf, Peter', 'Bahls, Thomas', 'van den Berg, Neeltje', 'Hoffmann, Wolfgang']	2022	Advanced nursing practice and interprofessional dementia care (InDePendent): study protocol for a multi-center, cluster-randomized, controlled, interventional trial	http://dx.doi.org/10.1186/s13063-022-06249-1		133
['Kimpton, Miriam', 'Kumar, Srishti', 'Wells, Philip S', 'Coyle, Doug', 'Carrier, Marc', 'Thavorn, Kednapa']	2021	Cost-utility analysis of apixaban compared with usual care for primary thromboprophylaxis in ambulatory patients with cancer	http://dx.doi.org/10.1503/cmaj.210523		134
['Sedlmayr, Brita', 'Knapp, Andreas', 'Kümmel, Michéle', 'Bathelt, Franziska', 'Sedlmayr, Martin']	2020	[Evaluation of a future scenario concerning the use of big data applications to improve the care of people with rare diseases]	http://dx.doi.org/10.1016/j.zefq.2020.11.002		135
['Heesen, Philip', 'Studer, Gabriela', 'Bode, Beata', 'Windegger, Hubi', 'Staeheli, Benjamin', 'Aliu, Paul', 'Martin-Broto, Javier', 'Gronchi, Alessandro', 'Blay, Jean-Yves', 'Le Cesne, Axel', 'Fuchs, Bruno']	2022	Quality of Sarcoma Care: Longitudinal Real-Time Assessment and Evidence Analytics of Quality Indicators	http://dx.doi.org/10.3390/cancers15010047		136
['Attoe, Chris', 'Matei, Raluca', 'Thompson, Laura', 'Teoh, Kevin', 'Cross, Sean', 'Cox, Tom']	2022	Returning to clinical work and doctors' personal, social and organisational needs: a systematic review	http://dx.doi.org/10.1136/bmjopen-2021-053798		137
['Abdall-Razak, Ali', 'Macaulay, Alex', 'Tiefenbach, Jakov', 'Borges, Karen', 'Mathema, Sina', 'Zuberi, Sameer']	2019	A cost-utility analysis of Amisulpride and Paliperidone in the treatment of Schizophrenia	http://dx.doi.org/10.1016/j.heliyon.2019.e02343		138
['Bann, David', 'Wright, Liam', 'Goisis, Alice', 'Hardy, Rebecca', 'Johnson, William', 'Maddock, Jane', 'McElroy, Eoin', 'Moulton, Vanessa', 'Patalay, Praveetha', 'Scholes, Shaun', 'Silverwood, Richard J', 'Ploubidis, George B', "O'Neill, Dara"]	2022	Investigating change across time in prevalence or association: the challenges of cross-study comparative research and possible solutions	http://dx.doi.org/10.1007/s44155-022-00021-1		139
['Du, Yuxian', 'Du, Yan', 'Yao, Nengliang']	2020	Patient-provider relationships in China: A qualitative study on the perspectives of healthcare students and junior professionals	http://dx.doi.org/10.1371/journal.pone.0240747		140
['Rastegar, Solmaz', 'GholamHosseini, Hamid', 'Lowe, Andrew']	2019	Non-invasive continuous blood pressure monitoring systems: current and proposed technology issues and challenges	http://dx.doi.org/10.1007/s13246-019-00813-x		141
['Schweda, Simone', 'Müller, Gerhard', 'Munz, Barbara', 'Sudeck, Gorden', 'Martus, Peter', 'Dierkes, Katja', 'Krauss, Inga']	2022	Implementation and evaluation of an individualized physical exercise promotion program in people with manifested risk factors for multimorbidity (MultiPill-Exercise): a study protocol for a pragmatic randomized controlled trial	http://dx.doi.org/10.1186/s12889-022-13400-9		142
['van Niekerk, L', 'Fosiko, N', 'Likaka, A', 'Blauvelt, C P', 'Msiska, B', 'Manderson, L']	2023	From idea to systems solution: enhancing access to primary care in Malawi	http://dx.doi.org/10.1186/s12913-023-09349-z		143
['Policastro, Grazia', 'Cesaro, Alessandra']	2022	Composting of Organic Solid Waste of Municipal Origin: The Role of Research in Enhancing Its Sustainability	http://dx.doi.org/10.3390/ijerph20010312		144
['Abdel Khalik, Hassaan', 'Humphries, Brittany', 'Zoratti, Michael', 'Axelrod, Daniel', 'Kruse, Colin', 'Ristevski, Bill', 'Rajaratnam, Krishan', 'Gardner, Michael', 'Tarride, Jean-Éric', 'Johal, Herman']	2022	Reverse Total Shoulder Arthroplasty Is the Most Cost-effective Treatment Strategy for Proximal Humerus Fractures in Older Adults: A Cost-utility Analysis	http://dx.doi.org/10.1097/CORR.0000000000002219		145
['Cadham, Christopher J', 'Knoll, Marie', 'Sánchez-Romero, Luz María', 'Cummings, K Michael', 'Douglas, Clifford E', 'Liber, Alex', 'Mendez, David', 'Meza, Rafael', 'Mistry, Ritesh', 'Sertkaya, Aylin', 'Travis, Nargiz', 'Levy, David T']	2021	The Use of Expert Elicitation among Computational Modeling Studies in Health Research: A Systematic Review	http://dx.doi.org/10.1177/0272989X211053794		146
['Donaldson, Thomas M']	2021	Harming patients by provision of intensive care treatment: is it right to provide time-limited trials of intensive care to patients with a low chance of survival?	http://dx.doi.org/10.1007/s11019-020-09994-9		147
['Shiragasawa, Chihaya', 'Narukawa, Mamoru']	2021	Key Characteristics of Database Studies on Drug Effectiveness in the Postmarketing Stage: A Systematic Review	http://dx.doi.org/10.1007/s40290-021-00406-8		148
['Gil-Gouveia, Raquel']	2022	TIME, to move forward? comment on "a universal outcome measure for headache treatments, care-delivery systems and economic analysis"	http://dx.doi.org/10.1186/s10194-022-01395-y		149
['Lobo, Maria Stella de Castro', 'Estellita Lins, Marcos Pereira', 'Rodrigues, Henrique de Castro', 'Soares, Gabriel Martins']	2022	Planning feasible and efficient operational scenarios for a university hospital through multimethodology	http://dx.doi.org/10.1016/j.seps.2022.101450		150
['Haque, Waqas Zia', 'Demidowich, Andrew Paul', 'Sidhaye, Aniket', 'Golden, Sherita Hill', 'Zilbermint, Mihail']	2021	The Financial Impact of an Inpatient Diabetes Management Service	http://dx.doi.org/10.1007/s11892-020-01374-0		151
['Maniadakis, Nikolaos', 'Konstantakopoulou, Evgenia']	2019	Cost Effectiveness of Treatments for Diabetic Retinopathy: A Systematic Literature Review	http://dx.doi.org/10.1007/s40273-019-00800-w		152
['Götte, Heiko', 'Xiong, Junyuan', 'Kirchner, Marietta', 'Demirtas, Hakan', 'Kieser, Meinhard']	2020	Optimal decision-making in oncology development programs based on probability of success for phase III utilizing phase II/III data on response and overall survival	http://dx.doi.org/10.1002/pst.2042		153
['Morrato, Elaine H', 'Hamer, Mika K', 'Sills, Marion', 'Kwan, Bethany', 'Schilling, Lisa M']	2019	Applying a Commercialization-Readiness Framework to Optimize Value for Achieving Sustainability of an Electronic Health Data Research Network and Its Data Capabilities: The SAFTINet Experience	http://dx.doi.org/10.5334/egems.295		154
['Hung, Anna', 'Mullins, C Daniel', 'Slejko, Julia F', 'Haines, Stuart T', 'Shaya, Fadia', 'Lugo, Amy']	2019	Using a Budget Impact Model Framework to Evaluate Antidiabetic Formulary Changes and Utilization Management Tools	http://dx.doi.org/10.18553/jmcp.2019.25.3.342		155
['Barnes, James I', 'Paci, Gabrielle', 'Zhuang, Thompson', 'Baker, Laurence C', 'Asch, Steven M', 'Kamal, Robin N']	2021	Cost-Effectiveness of Open Versus Endoscopic Carpal Tunnel Release	http://dx.doi.org/10.2106/JBJS.19.01354		156
['Hellems, Sarah S', 'Soni, Apurv', 'Fasching, Dale', 'Smith, Brian S', 'McManus, Dave D']	2022	Association between health system specialty pharmacy use and health care costs among national sample of Medicare Advantage beneficiaries	http://dx.doi.org/10.18553/jmcp.2022.28.2.244		157
['Kapoor, Rishabh', 'Sleeman 4th, William C', 'Ghosh, Preetam', 'Palta, Jatinder']	2023	Infrastructure tools to support an effective Radiation Oncology Learning Health System	http://dx.doi.org/10.1002/acm2.14127		158
['Rombach, I', 'Merritt, N', 'Shirkey, B A', 'Rees, J L', 'Cook, J A', 'Cooper, C', 'Carr, A J', 'Beard, D J', 'Gray, A M']	2019	Cost-effectiveness analysis of a placebo-controlled randomized trial evaluating the effectiveness of arthroscopic subacromial decompression in patients with subacromial shoulder pain	http://dx.doi.org/10.1302/0301-620X.101B1.BJJ-2018-0555.R1		159
['Rivas, Carol', 'Tkacz, Daria', 'Antao, Laurence', 'Mentzakis, Emmanouil', 'Gordon, Margaret', 'Anstee, Sydney', 'Giordano, Richard']	2019	Automated analysis of free-text comments and dashboard representations in patient experience surveys: a multimethod co-design study	http://dx.doi.org/10.3310/hsdr07230		160
['Miller, Maxine', 'van Geertruyden, Sara', 'Saxton, M Claire', 'Savage, Courtney Yohe', 'Weir, Debbie', 'Werner, Sally']	2024	A summit on amplifying voices of patients, caregivers, and people with disabilities in Inflation Reduction Act drug price negotiations	http://dx.doi.org/10.18553/jmcp.2024.23278		161
['Joeris, Alexander', 'Sprague, Sheila', 'Blauth, Michael', 'Gosch, Markus', 'Wattanapanom, Pannida', 'Jarayabhand, Rahat', 'Poeze, Martijn', 'Wong, Merng K', 'Kwek, Ernest B K', 'Hegeman, Johannes H', 'Perez-Uribarri, Carlos', 'Guerado, Enrique', 'Revak, Thomas J', 'Zohner, Sebastian', 'Joseph, David', 'Phillips, Mark R']	2023	Cost-effectiveness analysis of the Geriatric Fracture Center (GFC) concept: a prospective multicentre cohort study	http://dx.doi.org/10.1136/bmjopen-2023-072744		162
['Cahan, Eli', 'McFarlane, Kelly', 'Segovia, Nicole', 'Chawla, Amanda', 'Wall, James', 'Shea, Kevin']	2022	Does healthcare system device volume correlate with price paid for spinal implants: a cross-sectional analysis of a national purchasing database	http://dx.doi.org/10.1136/bmjopen-2021-057547		163
['Crosland, Paul', 'Ho, Nicholas', 'Hosseini, Seyed Hossein', 'Vacher, Catherine', 'Skinner, Adam', 'Natsky, Andrea N', 'Rosenberg, Sebastian', 'Hasudungan, Raphael', 'Huntley, Sam', 'Song, Yun Ju Christine', 'Lee, Grace Yeeun', 'Marshall, Deborah A', 'Occhipinti, Jo-An', 'Hickie, Ian B']	2024	Cost-effectiveness of system-level mental health strategies for young people in the Australian Capital Territory: a dynamic simulation modelling study	http://dx.doi.org/10.1016/S2215-0366(23)00396-6		164
['Jemielita, Thomas', 'Tse, Archie', 'Chen, Cong']	2019	Oncology phase II proof-of-concept studies with multiple targets: Randomized controlled trial or single arm?	http://dx.doi.org/10.1002/pst.1972		165
['Lam, Juleen', 'Howard, Brian E', 'Thayer, Kristina', 'Shah, Ruchir R']	2019	Low-calorie sweeteners and health outcomes: A demonstration of rapid evidence mapping (rEM)	http://dx.doi.org/10.1016/j.envint.2018.11.070		166
['Oliveira Gonçalves, Ana Sofia', 'Rohmann, Jessica L', 'Piccininni, Marco', 'Kurth, Tobias', 'Ebinger, Martin', 'Endres, Matthias', 'Freitag, Erik', 'Harmel, Peter', 'Lorenz-Meyer, Irina', 'Rohrpasser-Napierkowski, Ira', 'Busse, Reinhard', 'Audebert, Heinrich J']	2023	Economic Evaluation of a Mobile Stroke Unit Service in Germany	http://dx.doi.org/10.1002/ana.26602		167
['Weightman, Alison L', 'Kelson, Mark J', 'Thomas, Ian', 'Mann, Mala K', 'Searchfield, Lydia', 'Willis, Simone', 'Hannigan, Ben', 'Smith, Robin J', 'Cordiner, Rhiannon']	2023	Exploring the effect of case management in homelessness per components: A systematic review of effectiveness and implementation, with meta-analysis and thematic synthesis	http://dx.doi.org/10.1002/cl2.1329		168
['Kaler, Abbey', 'Johnson, Constance', 'Whisenant, Meagan']	2022	Patient voice in metastatic cancer: A conceptual analysis	http://dx.doi.org/10.1111/nuf.12811		169
['Moody, Alastair E', 'Gurnea, Taylor P', 'Shul, Craig P', 'Althausen, Peter L']	2020	True Cost of Operating Room Time: Implications for an Orthopaedic Trauma Service	http://dx.doi.org/10.1097/BOT.0000000000001688		170
['Yong, Taylor M', 'Austin, Daniel C', 'Molloy, Ilda B', 'Kunkel, Samuel T', 'Jevsevar, David S', 'Gitajn, Ida L']	2020	Screw Fixation Versus Hemiarthroplasty for Nondisplaced Femoral Neck Fractures in the Elderly: A Cost-Effectiveness Analysis	http://dx.doi.org/10.1097/BOT.0000000000001747		171
['Rogers, Miranda J', 'Stephens, Andrew R', 'Yoo, Minkyoung', 'Nelson, Richard E', 'Kazmers, Nikolas H']	2021	Optimizing Costs and Outcomes for Carpal Tunnel Release Surgery: A Cost-Effectiveness Analysis from Societal and Health-Care System Perspectives	http://dx.doi.org/10.2106/JBJS.20.02126		172
['Elkefi, Safa', 'Asan, Onur']	2023	The Impact of Patient-Centered Care on Cancer Patients' QOC, Self-Efficacy, and Trust Towards Doctors: Analysis of a National Survey	http://dx.doi.org/10.1177/23743735231151533		173
['Schroeder, Elizabeth', 'Yang, Miaoqing', 'Brocklehurst, Peter', 'Linsell, Louise', 'Rivero-Arias, Oliver']	2020	Economic evaluation of computerised interpretation of fetal heart rate during labour: a cost-consequence analysis alongside the INFANT study	http://dx.doi.org/10.1136/archdischild-2020-318806		174
['Meinert, Edward', 'Alturkistani, Abrar', 'Foley, Kimberley A', 'Brindley, David', 'Car, Josip']	2019	Examining Cost Measurements in Production and Delivery of Three Case Studies Using E-Learning for Applied Health Sciences: Cross-Case Synthesis	http://dx.doi.org/10.2196/13574		175
['Kotecha, Krishna', 'Tree, Kevin', 'Ziaziaris, William A', 'McKay, Siobhan C', 'Wand, Handan', 'Samra, Jaswinder', 'Mittal, Anubhav']	2024	Centralization of Pancreaticoduodenectomy: A Systematic Review and Spline Regression Analysis to Recommend Minimum Volume for a Specialist Pancreas Service	http://dx.doi.org/10.1097/SLA.0000000000006208		176
['Pazderka, Hannah', 'Reeson, Matthew', 'Polzin, Wanda', 'Jin, Jonathan', 'Hnatko, Gary', 'Wei, Yifeng', 'Agyapong, Vincent I O', 'Greenshaw, Andrew J', 'Ohinmaa, Arto', 'Silverstone, Peter H']	2022	Five year cost savings of a multimodal treatment program for child sexual abuse (CSA): a social return on investment study	http://dx.doi.org/10.1186/s12913-022-08267-w		177
['Andrieu, Baptiste', 'Marrauld, Laurie', 'Vidal, Olivier', 'Egnell, Mathis', 'Boyer, Laurent', 'Fond, Guillaume']	2023	Health-care systems' resource footprints and their access and quality in 49 regions between 1995 and 2015: an input-output analysis	http://dx.doi.org/10.1016/S2542-5196(23)00169-9		178
['Luo, Yingying', 'Chang, Yaping', 'Zhao, Zhan', 'Xia, Jun', 'Xu, Chenchen', 'Bee, Yong Mong', 'Li, Xiaoying', 'Sheu, Wayne H-H', 'McGill, Margaret', 'Chan, Siew Pheng', 'Deodat, Marisa', 'Suastika, Ketut', 'Thy, Khue Nguyen', 'Chen, Liming', 'Shan Kong, Alice Pik', 'Chen, Wei', 'Deerochanawong, Chaicharn', 'Yabe, Daisuke', 'Zhao, Weigang', 'Lim, Soo', 'Yao, Xiaomei', 'Ji, Linong']	2023	Device-supported automated basal insulin titration in adults with type 2 diabetes: a systematic review and meta-analysis of randomized controlled trials	http://dx.doi.org/10.1016/j.lanwpc.2023.100746		179
['Sounderajah, Viknesh', 'Patel, Vanash', 'Varatharajan, Lavanya', 'Harling, Leanne', 'Normahani, Pasha', 'Symons, Joshua', 'Barlow, James', 'Darzi, Ara', 'Ashrafian, Hutan']	2020	Are disruptive innovations recognised in the healthcare literature? A systematic review	http://dx.doi.org/10.1136/bmjinnov-2020-000424		180
['Henry, Nader', 'Abed, Haneen', 'Warner, Robert']	2021	The Ever-Present Costs of Cosmetic Surgery Tourism: A 5-Year Observational Study	http://dx.doi.org/10.1007/s00266-021-02183-w		181
['Mizushima, Daisuke', 'Nagai, Yoshino', 'Mezzio, Dylan', 'Harada, Keisuke', 'Piao, Yi', 'Barnieh, Lianne', 'El Moustaid, Fadoua', 'Cawson, Matthew', 'Taniguchi, Toshibumi']	2023	Cost-effectiveness analysis of HIV pre-exposure prophylaxis in Japan	http://dx.doi.org/10.1080/13696998.2023.2233824		182
['Braun, Benedikt J', 'Grimm, Bernd', 'Hanflik, Andrew M', 'Richter, Peter H', 'Sivananthan, Sureshan', 'Yarboro, Seth Robert', 'Marmor, Meir T']	2022	Wearable technology in orthopedic trauma surgery - An AO trauma survey and review of current and future applications	http://dx.doi.org/10.1016/j.injury.2022.03.026		183
['Cressman, Sonya', 'Mar, Colin', 'Sam, Janette', 'Kan, Lisa', 'Lohrisch, Caroline', 'Spinelli, John J']	2021	The cost-effectiveness of adding tomosynthesis to mammography-based breast cancer screening: an economic analysis	http://dx.doi.org/10.9778/cmajo.20200154		184
['Hashimoto, Yuki', 'Hayashi, Akitoshi', 'Teng, Lida', 'Igarashi, Ataru']	2021	Real-World Cost-Effectiveness of Palliative Care for Terminal Cancer Patients in a Japanese General Hospital	http://dx.doi.org/10.1089/jpm.2020.0649		185
['Van Den Bulck, Steve', 'Spitaels, David', 'Vaes, Bert', 'Goderis, Geert', 'Hermens, Rosella', 'Vankrunkelsven, Patrik']	2020	The effect of electronic audits and feedback in primary care and factors that contribute to their effectiveness: a systematic review	http://dx.doi.org/10.1093/intqhc/mzaa128		186
['(IQWiG), Institute for Quality and Efficiency in Health Care']	2019	Patient-specific blister packaging: IQWiG Reports – Commission No. A18-35	https://www.ncbi.nlm.nih.gov/pubmed/31738496		187
['Akbulaev, Nurkhodzha', 'Aliyev, Yusif', 'Ahmadov, Turan']	2019	Research models for financing social business: theory and practice	http://dx.doi.org/10.1016/j.heliyon.2019.e01599		188
['Waweru, Everlyn', 'Sarkar, Nandini D P', 'Ssengooba, Freddie', 'Gruénais, Marc-Eric', 'Broerse, Jacqueline', 'Criel, Bart']	2019	Stakeholder perceptions on patient-centered care at primary health care level in rural eastern Uganda: A qualitative inquiry	http://dx.doi.org/10.1371/journal.pone.0221649		189
['Riviere, M', 'Dufoort, H', 'Van Hecke, A', 'Vandecasteele, T', 'Beeckman, D', 'Verhaeghe, S']	2019	Core elements of the interpersonal care relationship between nurses and older patients without cognitive impairment during their stay at the hospital: A mixed-methods systematic review	http://dx.doi.org/10.1016/j.ijnurstu.2019.02.004		190
['Sanghvi, Sonali', 'Ferner, Robin E', 'Scourfield, Andrew', 'Urquhart, Robert', 'Amin, Sejal', 'Hingorani, Aroon D', 'Sofat, Reecha']	2023	How to assess pharmacogenomic tests for implementation in the NHS in England	http://dx.doi.org/10.1111/bcp.15820		191
['Ayinde, Oluseyi', 'Ross, Jonathan D C', 'Jackson, Louise']	2023	Economic evaluation of antimicrobial resistance in curable sexually transmitted infections; a systematic review and a case study	http://dx.doi.org/10.1371/journal.pone.0292273		192
['Lamsal, Ramesh', 'Finlay, Brittany', 'Whitehurst, David G T', 'Zwicker, Jennifer D']	2019	Generic preference-based health-related quality of life in children with neurodevelopmental disorders: a scoping review	http://dx.doi.org/10.1111/dmcn.14301		193
['Gimbel, Sarah', 'Ásbjörnsdóttir, Kristjana', 'Banek, Kristin', 'Borges, Madeline', 'Crocker, Jonny', 'Coutinho, Joana', 'Cumbe, Vasco', 'Dinis, Aneth', 'Eastment, Mckenna', 'Gaitho, Douglas', 'Lambdin, Barrot H', 'Pope, Stephen', 'Uetela, Onei', 'Hazim, Carmen', 'McClelland, R Scott', 'Mocumbi, Ana Olga', 'Muanido, Alberto', 'Nduati, Ruth', 'Njuguna, Irene N', 'Wagenaar, Bradley H', 'Wagner, An…	2023	The Systems Analysis and Improvement Approach: specifying core components of an implementation strategy to optimize care cascades in public health	http://dx.doi.org/10.1186/s43058-023-00390-x		194
['Mao, Howe', 'Milne, Tony G E', "O'Grady, Gregory", 'Vather, Ryash', 'Edlin, Richard', 'Bissett, Ian']	2019	Prolonged Postoperative Ileus Significantly Increases the Cost of Inpatient Stay for Patients Undergoing Elective Colorectal Surgery: Results of a Multivariate Analysis of Prospective Data at a Single Institution	http://dx.doi.org/10.1097/DCR.0000000000001301		195
['Teo, Vivien', 'Weinman, John', 'Yap, Kai Zhen']	2024	Systematic Review Examining the Behavior Change Techniques in Medication Adherence Intervention Studies Among People With Type 2 Diabetes	http://dx.doi.org/10.1093/abm/kaae001		196
['Dilokthornsakul, Piyameth', 'Lan, Le My', 'Thakkinstian, Ammarin', 'Hutubessy, Raymond', 'Lambach, Philipp', 'Chaiyakunapruk, Nathorn']	2022	Economic evaluation of seasonal influenza vaccination in elderly and health workers: A systematic review and meta-analysis	http://dx.doi.org/10.1016/j.eclinm.2022.101410		197
['Del Cura-González, Isabel', 'López-Rodríguez, Juan A', 'Leiva-Fernández, Francisca', 'Gimeno-Feliu, Luis A', 'Pico-Soler, Victoria', 'Bujalance-Zafra, Mª Josefa', 'Domínguez-Santaella, Miguel', 'Polentinos-Castro, Elena', 'Poblador-Plou, Beatriz', 'Ara-Bardají, Paula', 'Aza-Pascual-Salcedo, Mercedes', 'Rogero-Blanco, Marisa', 'Castillo-Jiménez, Marcos', 'Lozano-Hernández, Cristina', 'Gimeno-Mig…	2022	Effectiveness of the MULTIPAP Plus intervention in youngest-old patients with multimorbidity and polypharmacy aimed at improving prescribing practices in primary care: study protocol of a cluster randomized trial	http://dx.doi.org/10.1186/s13063-022-06293-x		198
['Blouzard, Elodie', 'Pouchon, Arnaud', 'Polosan, Mircea', 'Bastin, Julien', 'Dondé, Clément']	2023	Effort-Cost Decision-making Among Individuals With Schizophrenia: A Systematic Review and Meta-analysis	http://dx.doi.org/10.1001/jamapsychiatry.2023.0553		199
['Núñez, Mercedes', 'Díaz, Silvia', 'Dilla, Tatiana', 'Reviriego, Jesús', 'Pérez, Antonio']	2019	Epidemiology, Quality of Life, and Costs Associated with Hypoglycemia in Patients with Diabetes in Spain: A Systematic Literature Review	http://dx.doi.org/10.1007/s13300-019-0563-0		200
['Crona, Joakim', 'Baudin, Eric', 'Terzolo, Massimo', 'Chrisoulidou, Alexandra', 'Angelousi, Anna', 'Ronchi, Cristina L', 'Oliveira, Cristina Lamas', 'Nieveen van Dijkum, Els J M', 'Ceccato, Filippo', 'Borson-Chazot, Françoise', 'Reimondo, Giuseppe', 'Tiberi, Guido A M', 'Ettaieb, Hester', 'Kiriakopoulos, Andreas', 'Canu, Letizia', 'Kastelan, Darko', 'Osher, Esthr', 'Yiannakopoulou, Eugenia', 'Ar…	2021	ENSAT registry-based randomized clinical trials for adrenocortical carcinoma	http://dx.doi.org/10.1530/EJE-20-0800		201
['Chokotho, Linda', 'Donnelley, Claire A', 'Young, Sven', 'Lau, Brian C', 'Wu, Hao-Hua', 'Mkandawire, Nyengo', 'Gjertsen, Jan-Erik', 'Hallan, Geir', 'Agarwal-Harding, Kiran J', 'Shearer, David']	2021	Cost utility analysis of intramedullary nailing and skeletal traction treatment for patients with femoral shaft fractures in Malawi	http://dx.doi.org/10.1080/17453674.2021.1897927		202
['Kaur, Gunjeet', 'Chauhan, Akashdeep Singh', 'Prinja, Shankar', 'Teerawattananon, Yot', 'Muniyandi, Malaisamy', 'Rastogi, Ashu', 'Jyani, Gaurav', 'Nagarajan, Karikalan', 'Lakshmi, Pvm', 'Gupta, Ankur', 'Selvam, Jerard M', 'Bhansali, Anil', 'Jain, Sanjay']	2021	Cost-effectiveness of population-based screening for diabetes and hypertension in India: an economic modelling study	http://dx.doi.org/10.1016/S2468-2667(21)00199-7		203
['Ross, Ian', 'Cumming, Oliver', 'Dreibelbis, Robert', 'Adriano, Zaida', 'Nala, Rassul', 'Greco, Giulia']	2021	How does sanitation influence people's quality of life? Qualitative research in low-income areas of Maputo, Mozambique	http://dx.doi.org/10.1016/j.socscimed.2021.113709		204
['Krol, Marieke', 'Hosseinnia, Nikkie', 'Brouwer, Werner', 'van Roijen, Leona Hakkaart']	2023	Multiplier Effects and Compensation Mechanisms for Inclusion in Health Economic Evaluation: A Systematic Review	http://dx.doi.org/10.1007/s40273-023-01304-4		205
['Towicz, Matthew', 'Yang, Wei Xiao', 'Moylan, Steven', 'Tindall, Rachel', 'Berk, Michael']	2021	Hospital-in-the-Home as a Model for Mental Health Care Delivery: A Narrative Review	http://dx.doi.org/10.1176/appi.ps.202000763		206
['Dynes, Michelle M', 'Daniel, Gaea A', 'Mac, Valerie', 'Picho, Brenda', 'Asiimwe, Alice', 'Nalutaaya, Agnes', 'Opio, Gregory', 'Kamara, Vincent', 'Kaharuza, Frank', 'Serbanescu, Florina']	2023	A qualitative evaluation and conceptual framework on the use of the Birth weight and Age-at-death Boxes for Intervention and Evaluation System (BABIES) matrix for perinatal health in Uganda	http://dx.doi.org/10.1186/s12884-023-05402-1		207
['Schwalbe, Daria', 'Sodemann, Morten', 'Iachina, Maria', 'Nørgård, Bente Mertz', 'Chodkiewicz, Nina Høy', 'Ammentorp, Jette']	2023	Causes of Patient Nonattendance at Medical Appointments: Protocol for a Mixed Methods Study	http://dx.doi.org/10.2196/46227		208
['Hung, Anna', 'Slejko, Julia F', 'Lugo, Amy', 'Shaya, Fadia', 'Haines, Stuart T', 'Mullins, C Daniel']	2019	Validating a Budget Impact Model Using Payer Insight and Claims Data: A Framework and Case Study	http://dx.doi.org/10.18553/jmcp.2019.25.8.913		209
['Engida, Habtamu Ayalew', 'Theuri, David Mwangi', 'Gathungu, Duncan Kioi', 'Gachohi, John']	2023	Optimal control and cost-effectiveness analysis for leptospirosis epidemic	http://dx.doi.org/10.1080/17513758.2023.2248178		210
['Jin, Huan', 'Yang, Jing', 'Chen, Yinying']	2022	Energy saving and emission reduction fiscal policy and corporate green technology innovation	http://dx.doi.org/10.3389/fpsyg.2022.1056038		211
['Rajan, Prashant V', 'Ng, Mitchell K', 'Klika, Alison', 'Kamath, Atul F', 'Muschler, George F', 'Higuera, Carlos A', 'Piuzzi, Nicolas S']	2020	The Cost-Effectiveness of Platelet-Rich Plasma Injections for Knee Osteoarthritis: A Markov Decision Analysis	http://dx.doi.org/10.2106/JBJS.19.01446		212
['Clemes, Stacy A', 'Varela Mato, Verónica', 'Munir, Fehmidah', 'Edwardson, Charlotte L', 'Chen, Yu-Ling', 'Hamer, Mark', 'Gray, Laura J', 'Bhupendra Jaicim, Nishal', 'Richardson, Gerry', 'Johnson, Vicki', 'Troughton, Jacqui', 'Yates, Thomas', 'King, James A']	2019	Cluster randomised controlled trial to investigate the effectiveness and cost-effectiveness of a Structured Health Intervention For Truckers (the SHIFT study): a study protocol	http://dx.doi.org/10.1136/bmjopen-2019-030175		213
['Popay, Jennie', 'Halliday, Emma', 'Mead, Rebecca', 'Townsend, Anne', 'Akhter, Nasima', 'Bambra, Clare', 'Barr, Ben', 'Anderson de Cuevas, Rachel', 'Daras, Konstantinos', 'Egan, Matt', 'Gravenhorst, Katja', 'Janke, Katharina', 'Kasim, Adetayo Safiriyu', 'McGowan, Victoria', 'Ponsford, Ruth', 'Reynolds, Joanna', 'Whitehead, Margaret']	2023	Investigating health and social outcomes of the Big Local community empowerment initiative in England: a mixed method evaluation	http://dx.doi.org/10.3310/GRMA6711		214
['Demeter, Sandor J']	2021	Economic Considerations for Radiation Protection in Medical Settings-Is It Time for a New Paradigm?	http://dx.doi.org/10.1097/HP.0000000000001286		215
['Musco, Stefania', 'Bazzocchi, Gabriele', 'Martellucci, Jacopo', 'Amato, Maria P', 'Manassero, Alberto', 'Putignano, Daria', 'Lopatriello, Stefania', 'Cafiero, Davide', 'Paoloni, Francesca', 'Del Popolo, Giulio']	2020	Treatments in neurogenic bowel dysfunctions: evidence reviews and clinical recommendations in adults	http://dx.doi.org/10.23736/S1973-9087.20.06412-6		216
['Green, Toni', 'Willson, Grant', 'Martin, Donna', 'Fallon, Kieran']	2019	What is the quality of clinical practice guidelines for the treatment of acute lateral ankle ligament sprains in adults? A systematic review	http://dx.doi.org/10.1186/s12891-019-2750-6		217
['Kim, Nina', 'Wang, Jessie', 'Burudpakdee, Chakkarin', 'Song, Yan', 'Ramasamy, Abhilasha', 'Xie, Yanwen', 'Sun, Rochelle', 'Kumar, Neela', 'Wu, Eric Q', 'Sullivan, Sean D']	2022	Cost-effectiveness analysis of semaglutide 2.4 mg for the treatment of adult patients with overweight and obesity in the United States	http://dx.doi.org/10.18553/jmcp.2022.28.7.740		218
['Helsloot, Ira', 'Hanekamp, Jaap C']	2022	Building Blocks Towards a Proportionate Chemicals Policy With a Focus on the Netherlands	http://dx.doi.org/10.1177/15593258221086475		219
['Mor, Nachiket', 'Sen, Dyuti', 'Zaheen, Sarah', 'Khan, Rubayat', 'Naik, Priya', 'Basu, Nayonika']	2023	The pharmacy as a primary care provider	http://dx.doi.org/10.3389/fpubh.2023.1221439		220
['Battle, Ceri', 'Hutchings, Hayley A', 'Driscoll, Timothy', "O'Neill, Claire", 'Groves, Sam', 'Watkins, Alan', 'Lecky, Fiona Elizabeth', 'Jones, Sally', 'Gagg, James', 'Body, Richard', 'Abbott, Zoe', 'Evans, Phillip A']	2019	A multicentre randomised feasibility STUdy evaluating the impact of a prognostic model for Management of BLunt chest wall trauma patients: STUMBL Trial	http://dx.doi.org/10.1136/bmjopen-2019-029187		221
['Dezfouli, Amir', 'Balleine, Bernard W', 'Nock, Richard']	2019	Optimal response vigor and choice under non-stationary outcome values	http://dx.doi.org/10.3758/s13423-018-1500-3		222
['Kissler, Mark J', 'Kissler, Katherine', 'Porter, Samuel C', 'Keniston, Angela', 'Jankousky, Katherine', 'Burden, Marisha']	2022	Concepts and metrics of clinician attention: a scoping review protocol	http://dx.doi.org/10.1136/bmjopen-2021-052334		223
['Bowser, Diana M', 'Jha, Rajesh', 'Bhawalkar, Manjiri', 'Berman, Peter']	2019	The Challenge of Additionality: The Impact of Central Grants for Primary Healthcare on State-Level Spending on Primary Healthcare in India	http://dx.doi.org/10.15171/ijhpm.2019.06		224
['Agnello, Danielle Marie', 'Loisel, Quentin Emile Armand', 'An, Qingfan', 'Balaskas, George', 'Chrifou, Rabab', 'Dall, Philippa', 'de Boer, Janneke', 'Delfmann, Lea Rahel', 'Giné-Garriga, Maria', 'Goh, Kunshan', 'Longworth, Giuliana Raffaella', 'Messiha, Katrina', 'McCaffrey, Lauren', 'Smith, Niamh', 'Steiner, Artur', 'Vogelsang, Mira', 'Chastin, Sebastien']	2023	Establishing a Health CASCADE-Curated Open-Access Database to Consolidate Knowledge About Co-Creation: Novel Artificial Intelligence-Assisted Methodology Based on Systematic Reviews	http://dx.doi.org/10.2196/45059		225
['Ottaviani, Ana Carolina', 'Monteiro, Diana Quirino', 'Oliveira, Déborah', 'Gratão, Aline Cristina Martins', 'Jacinto, Alessandro Ferrari', 'Campos, Camila Rafael Ferreira', 'Barham, Elizabeth Joan', 'de Souza Orlandi, Fabiana', 'da Cruz, Keila Cristianne Trindade', 'Corrêa, Larissa', 'Zazzetta, Marisa Silvana', 'Pavarini, Sofia Cristina Iost']	2021	Usability and acceptability of internet-based interventions for family carers of people living with dementia: systematic review	http://dx.doi.org/10.1080/13607863.2021.1975095		226
['Lambert, Martin', 'Karow, Anne', 'Gallinat, Jürgen', 'Lüdecke, Daniel', 'Kraft, Vivien', 'Rohenkohl, Anja', 'Schröter, Romy', 'Finter, Constanze', 'Siem, Anna-Katharina', 'Tlach, Lisa', 'Werkle, Nathalie', 'Bargel, Susann', 'Ohm, Gunda', 'Hoff, Martin', 'Peter, Helmut', 'Scherer, Martin', 'Mews, Claudia', 'Pruskil, Susanne', 'Lüke, Johannes', 'Härter, Martin', 'Dirmaier, Jörg', 'Schulte-Markwor…	2020	Study protocol for a randomised controlled trial evaluating an evidence-based, stepped and coordinated care service model for mental disorders (RECOVER)	http://dx.doi.org/10.1136/bmjopen-2019-036021		227
['Thomson, Katie H', 'Rice, Stephen', 'Arisa, Oluwatomi', 'Johnson, Eugenie', 'Tanner, Louise', 'Marshall, Christopher', 'Sotire, Tumi', 'Richmond, Catherine', "O'Keefe, Hannah", 'Mohammed, Wael', 'Raffle, Anne', 'Hanratty, Barbara', 'McEvoy, Claire T', 'Craig, Dawn', 'Ramsay, Sheena E']	2022	Effectiveness and cost-effectiveness of oral nutritional supplements in frail older people who are malnourished or at risk of malnutrition: a systematic review and meta-analysis	http://dx.doi.org/10.1016/S2666-7568(22)00171-4		228
['Lex, Johnathan R', 'Abbas, Aazad', 'Oitment, Colby', 'Wolfstadt, Jesse', 'Wong, Paul', 'Abouali, Jihad', 'Yee, Albert', 'Kreder, Hans J', 'Larouche, Jeremie', 'Toor, Jay']	2023	A Dedicated Orthopaedic Trauma Room Improves Efficiency While Remaining Financially Net Positive	http://dx.doi.org/10.1097/BOT.0000000000002461		229
['Valentino, Leonard A', 'Baker, Judith R', 'Butler, Regina', 'Escobar, Miguel', 'Frick, Neil', 'Karp, Susan', 'Koulianos, Kollet', 'Lattimore, Susan', 'Nugent, Diane', 'Pugliese, Joseph N', 'Recht, Michael', 'Reding, Mark T', 'Rice, Michelle', 'Thibodeaux, Constance B', 'Skinner, Mark']	2021	Integrated Hemophilia Patient Care via a National Network of Care Centers in the United States: A Model for Rare Coagulation Disorders	http://dx.doi.org/10.2147/JBM.S325031		230
['Lawrence, David S', 'Muthoga, Charles', 'Meya, David B', 'Tugume, Lillian', 'Williams, Darlisha', 'Rajasingham, Radha', 'Boulware, David R', 'Mwandumba, Henry C', 'Moyo, Melanie', 'Dziwani, Eltas N', 'Maheswaran, Hendramoorthy', 'Kanyama, Cecilia', 'Hosseinipour, Mina C', 'Chawinga, Chimwemwe', 'Meintjes, Graeme', 'Schutz, Charlotte', 'Comins, Kyla', 'Bango, Funeka', 'Muzoora, Conrad', 'Jjunju,…	2022	Cost-effectiveness of single, high-dose, liposomal amphotericin regimen for HIV-associated cryptococcal meningitis in five countries in sub-Saharan Africa: an economic analysis of the AMBITION-cm trial	http://dx.doi.org/10.1016/S2214-109X(22)00450-8		231
['Schang, Laura', 'Blotenberg, Iris', 'Boywitt, Dennis']	2021	What makes a good quality indicator set? A systematic review of criteria	http://dx.doi.org/10.1093/intqhc/mzab107		232
['Gur Ali, Ozden']	2022	Targeting resources efficiently and justifiably by combining causal machine learning and theory	http://dx.doi.org/10.3389/frai.2022.1015604		233
['Davis, K M', 'Eckert, M C', 'Hutchinson, A', 'Harmon, J', 'Sharplin, G', 'Shakib, S', 'Caughey, G E']	2021	Effectiveness of nurse-led services for people with chronic disease in achieving an outcome of continuity of care at the primary-secondary healthcare interface: A quantitative systematic review	http://dx.doi.org/10.1016/j.ijnurstu.2021.103986		234
['Canales, Lea', 'Menke, Sebastian', 'Marchesseau, Stephanie', "D'Agostino, Ariel", 'Del Rio-Bermudez, Carlos', 'Taberna, Miren', 'Tello, Jorge']	2021	Assessing the Performance of Clinical Natural Language Processing Systems: Development of an Evaluation Methodology	http://dx.doi.org/10.2196/20492		235
['Wells, Imogen', 'Simons, Gwenda', 'Kanacherril, Jasin Philip', 'Mallen, Christian D', 'Raza, Karim', 'Falahee, Marie']	2023	Stakeholder perceptions of preventive approaches to rheumatoid arthritis: qualitative study of healthcare professionals' perspectives on predictive and preventive strategies	http://dx.doi.org/10.1186/s41927-023-00361-8		236
['Campagner, Andrea', 'Berjano, Pedro', 'Lamartina, Claudio', 'Langella, Francesco', 'Lombardi, Giovanni', 'Cabitza, Federico']	2020	Assessment and prediction of spine surgery invasiveness with machine learning techniques	http://dx.doi.org/10.1016/j.compbiomed.2020.103796		237
['Emoto, Naoya', 'Okazaki-Hada, Mikiko', 'Yamaguchi, Yuji', 'Okajima, Fumitaka', 'Goto, Rei', 'Sugihara, Hitoshi']	2021	Risk Preferences, Rationality of Choices, and Willingness to Pay for Preventive Medicine in Patients with Graves' Thyrotoxicosis	http://dx.doi.org/10.2147/PPA.S323472		238
['Chan, Phyllis', 'Peskov, Kirill', 'Song, Xuyang']	2022	Applications of Model-Based Meta-Analysis in Drug Development	http://dx.doi.org/10.1007/s11095-022-03201-5		239
	2020	Cancer: Can concomitant music therapy contribute to better treatment results? IQWiG Reports – Commission No. HT17-02	https://www.ncbi.nlm.nih.gov/pubmed/32644324		240
['Collins, Brendan', 'Bandosz, Piotr', 'Guzman-Castillo, Maria', 'Pearson-Stuttard, Jonathan', 'Stoye, George', 'McCauley, Jeremy', 'Ahmadi-Abhari, Sara', 'Araghi, Marzieh', 'Shipley, Martin J', 'Capewell, Simon', 'French, Eric', 'Brunner, Eric J', "O'Flaherty, Martin"]	2022	What will the cardiovascular disease slowdown cost? Modelling the impact of CVD trends on dementia, disability, and economic costs in England and Wales from 2020-2029	http://dx.doi.org/10.1371/journal.pone.0268766		241
['Chung, Claudia C Y', 'Ng, Nicole Y T', 'Ng, Yvette N C', 'Lui, Adrian C Y', 'Fung, Jasmine L F', 'Chan, Marcus C Y', 'Wong, Wilfred H S', 'Lee, So Lun', 'Knapp, Martin', 'Chung, Brian H Y']	2023	Socio-economic costs of rare diseases and the risk of financial hardship: a cross-sectional study	http://dx.doi.org/10.1016/j.lanwpc.2023.100711		242
['Tian, Yutong', 'Zhang, Yan', 'Wang, Shanshan', 'Cheng, Qingyun', 'Meng, Lixue']	2022	Integrated care for older people based on information and communication technology: a scoping review protocol	http://dx.doi.org/10.1136/bmjopen-2022-061011		243
['Clements, Warren', 'Koukounaras, Jim']	2023	Complications in Interventional Radiology: the role of clinical governance and iterative hospital systems in quality improvement	http://dx.doi.org/10.1186/s42155-023-00388-5		244
['Jing, Wenzhan', 'Liu, Jue', 'Wu, Yu', 'Ma, Qiuyue', 'Liu, Min']	2020	Cost-effectiveness of couple-based immunization strategy to prevent mother-to-child transmission of hepatitis B virus in China: A decision-analytic Markov model	http://dx.doi.org/10.1016/j.eclinm.2020.100264		245
['Boyd, Lisa', 'Baker, Emma', 'Reilly, Joe']	2019	Impact of a progressive stepped care approach in an improving access to psychological therapies service: An observational study	http://dx.doi.org/10.1371/journal.pone.0214715		246
['Mamalelala, Tebogo T']	2022	Quality emergency care (QEC) in resource limited settings: A concept analysis	http://dx.doi.org/10.1016/j.ienj.2022.101198		247
['Wei, Xuan', 'Liu, Ranran', 'Chen, Wei']	2023	Meta theories of technological innovation based on the analysis of classic texts	http://dx.doi.org/10.1016/j.heliyon.2023.e16779		248
['De Pretto-Lazarova, Angela', 'Fuchs, Claudia', 'van Eeuwijk, Peter', 'Burri, Christian']	2022	Defining clinical trial quality from the perspective of resource-limited settings: A qualitative study based on interviews with investigators, sponsors, and monitors conducting clinical trials in sub-Saharan Africa	http://dx.doi.org/10.1371/journal.pntd.0010121		249
['Jenniches, Imke', 'Lemmen, Clarissa', 'Cwik, Jan Christopher', 'Kusch, Michael', 'Labouvie, Hildegard', 'Scholten, Nadine', 'Gerlach, Alexander', 'Stock, Stephanie', 'Samel, Christina', 'Hagemeier, Anna', 'Hellmich, Martin', 'Haas, Peter', 'Hallek, Michael', 'Pfaff, Holger', 'Dresen, Antje']	2020	Evaluation of a complex integrated, cross-sectoral psycho-oncological care program (isPO): a mixed-methods study protocol	http://dx.doi.org/10.1136/bmjopen-2019-034141		250
['Garcia-Lorenzo, Borja', 'Del Pino-Sedeño, Tasmania', 'Rocamora, Rodrigo', 'López, Juan Erviti', 'Serrano-Aguilar, Pedro', 'Trujillo-Martín, María M']	2019	Stereoelectroencephalography for Refractory Epileptic Patients Considered for Surgery: Systematic Review, Meta-Analysis, and Economic Evaluation	http://dx.doi.org/10.1093/neuros/nyy261		251
['Patel, Selina', 'Jhass, Arnoupe', 'Hopkins, Susan', 'Shallcross, Laura']	2019	Informing the development of a standardised approach to measure antibiotic use in secondary care: a systematic review protocol	http://dx.doi.org/10.1136/bmjopen-2018-026792		252
['Gonzalez-Fierro, Aurora', 'Romo-Pérez, Adriana', 'Chávez-Blanco, Alma', 'Dominguez-Gomez, Guadalupe', 'Duenas-Gonzalez, Alfonso']	2023	Does Therapeutic Repurposing in Cancer Meet the Expectations of Having Drugs at a Lower Price?	http://dx.doi.org/10.1007/s40261-023-01251-0		253
['Wiki, J', 'Marek, L', 'Sibley, C', 'Exeter, D']	2023	Estimating quality of life: A spatial microsimulation model of well-being in Aotearoa New Zealand	http://dx.doi.org/10.1016/j.socscimed.2023.116054		254
['Pachito, Daniela V', 'Bagattini, Ângela M', 'Drager, Luciano F', 'Eckeli, Alan L', 'Rocha, Aline']	2021	Economic evaluation of CPAP therapy for obstructive sleep apnea: a scoping review and evidence map	http://dx.doi.org/10.1007/s11325-021-02362-8		255
['Stokes, Jessica E', 'Mullan, Siobhan', 'Takahashi, Taro', 'Monte, Federica', 'Main, David C J']	2020	Economic and Welfare Impacts of Providing Good Life Opportunities to Farm Animals	http://dx.doi.org/10.3390/ani10040610		256
['Ungerer, G N', 'Winoker, J S', 'Healy, K A', 'Shah, O', 'Koo, K']	2023	Mobile and eHealth technologies in the management and prevention of nephrolithiasis: A systematic review	http://dx.doi.org/10.1016/j.acuroe.2023.06.010		257
['Joeris, Alexander', 'Kabiri, Mina', 'Galvain, Thibaut', 'Vanderkarr, Mollie', 'Holy, Chantal E', 'Plaza, Javier Quintana', 'Tien, Stephanie', 'Schneller, Julia', 'Kammerlander, Christian']	2022	Cost-Effectiveness of Cement Augmentation Versus No Augmentation for the Fixation of Unstable Trochanteric Fractures	http://dx.doi.org/10.2106/JBJS.21.01516		258
['Gavan, Sean P', 'Daker-White, Gavin', 'Payne, Katherine', 'Barton, Anne']	2019	Factors that influence rheumatologists' anti-tumor necrosis factor alpha prescribing decisions: a qualitative study	http://dx.doi.org/10.1186/s41927-019-0097-0		259
['Walsh, Caitlin M', 'Mwase, Takondwa', 'De Allegri, Manuela']	2020	How actors, processes, context and evidence influenced the development of Malawi's Health Sector Strategic Plan II	http://dx.doi.org/10.1002/hpm.3055		260
['Barratt, Alyson S', 'Rich, Karl M', 'Eze, Jude I', 'Porphyre, Thibaud', 'Gunn, George J', 'Stott, Alistair W']	2019	Framework for Estimating Indirect Costs in Animal Health Using Time Series Analysis	http://dx.doi.org/10.3389/fvets.2019.00190		261
['Malecki, Sarah L', 'Heung, Tracy', 'Wodchis, Walter P', 'Saskin, Refik', 'Palma, Luis', 'Verma, Amol A', 'Bassett, Anne S']	2024	Young adults with a 22q11.2 microdeletion and the cost of aging with complexity in a population-based context	http://dx.doi.org/10.1016/j.gim.2024.101088		262
['Koziel, Slawomir', 'Pietrenko-Dabrowska, Anna', 'Ullah, Ubaid']	2023	Reduced-cost microwave modeling using constrained domains and dimensionality reduction	http://dx.doi.org/10.1038/s41598-023-45890-x		263
['Johnson, Marcus R', 'Raitt, Merritt', 'Asghar, Aliya', 'Condon, Debra L', 'Beck, Danielle', 'Huang, Grant D']	2021	Development and implementation of standardized study performance metrics for a VA healthcare system clinical research consortium	http://dx.doi.org/10.1016/j.cct.2021.106505		264
['Canfell, Oliver J', 'Davidson, Kamila', 'Sullivan, Clair', 'Eakin, Elizabeth E', 'Burton-Jones, Andrew']	2022	PREVIDE: A Qualitative Study to Develop a Decision-Making Framework (PREVention decIDE) for Noncommunicable Disease Prevention in Healthcare Organisations	http://dx.doi.org/10.3390/ijerph192215285		265
['Al Hroub, Ahmad', 'Obaid, Abdullah', 'Yaseen, Rawya', 'El-Aqoul, Aqel', 'Zghool, Naser', 'Abu-Khudair, Hussien', 'Al Kakani, Darwish', 'Alloubani, Aladeen']	2019	Improving the Workflow Efficiency of An Outpatient Pain Clinic at A Specialized Oncology Center by Implementing Lean Principles	http://dx.doi.org/10.4103/apjon.apjon_21_19		266
['Holbe, Fabian', 'Walus, Andreas']	2021	[Pediatrics in Rural Regions Caught between Thrift and Ensuring Adequate Healthcare Provision]	http://dx.doi.org/10.1055/a-1327-2614		267
['Nagel, Daniel A', 'Keeping-Burke, Lisa', 'Shamputa, Isdore Chola']	2021	Concept Analysis and Proposed Definition of Community Health Center	http://dx.doi.org/10.1177/21501327211046436		268
['Pan, Jie', 'Wang, Xiuli', 'Wang, Chaohui', 'Xu, Dong', 'Zou, Kun', 'Li, Qin']	2024	[Evolution and Application of Disease Control Priorities]	http://dx.doi.org/10.12182/20240160603		269
['Brochhagen, Joana', 'Hoppe, Matthias Wilhelm']	2022	Metabolic Power in Team and Racquet Sports: A Systematic Review with Best-Evidence Synthesis	http://dx.doi.org/10.1186/s40798-022-00525-9		270
['Chan, Vivien Kin Yi', 'Leung, Man Yee Mallory', 'Chan, Sandra Sau Man', 'Yang, Deliang', 'Knapp, Martin', 'Luo, Hao', 'Craig, Dawn', 'Chen, Yingyao', 'Bishai, David Makram', 'Wong, Gloria Hoi Yan', 'Lum, Terry Yat Sang', 'Chan, Esther Wai Yin', 'Wong, Ian Chi Kei', 'Li, Xue']	2024	Projecting the 10-year costs of care and mortality burden of depression until 2032: a Markov modelling study developed from real-world data	http://dx.doi.org/10.1016/j.lanwpc.2024.101026		271
['Schmidt, Patricia M', 'Ortman, Holly', 'Gaudaen, James C', 'Markins, Larry', 'Manemeit, Carl', 'Knisely, Benjamin', 'Pamplin, Jeremy C']	2023	Developing a Comparative Effective Methodology for Technology Usability During a Simulated Casualty Event	http://dx.doi.org/10.1093/milmed/usad289		272
['Wolfenden, Luke', 'Bolsewicz, Katarzyna', 'Grady, Alice', 'McCrabb, Sam', 'Kingsland, Melanie', 'Wiggers, John', 'Bauman, Adrian', 'Wyse, Rebecca', 'Nathan, Nicole', 'Sutherland, Rachel', 'Hodder, Rebecca Kate', 'Fernandez, Maria', 'Lewis, Cara', 'Taylor, Natalie', 'McKay, Heather', 'Grimshaw, Jeremy', 'Hall, Alix', 'Moullin, Joanna', 'Albers, Bianca', 'Batchelor, Samantha', 'Attia, John', 'Mil…	2019	Optimisation: defining and exploring a concept to enhance the impact of public health initiatives	http://dx.doi.org/10.1186/s12961-019-0502-6		273
['Watts, Emelia', 'Patel, Heli', 'Kostov, Anthony', 'Kim, Jason', 'Elkbuli, Adel']	2023	The Role of Compassionate Care in Medicine: Toward Improving Patients' Quality of Care and Satisfaction	http://dx.doi.org/10.1016/j.jss.2023.03.024		274
['Yoo, Minkyoung', 'Nelson, Richard E', 'Illing, Damian A', 'Martin, Brook I', 'Tyser, Andrew R', 'Kazmers, Nikolas H']	2020	Cost-Effectiveness Analysis Comparing Proximal Row Carpectomy and Four-Corner Arthrodesis	http://dx.doi.org/10.2106/JBJS.OA.19.00080		275
["D'Alessandro, Donna M", 'Shah, Neha H', 'Riss, Robert R', 'Darden, Alix G']	2022	Defining Their Own Success: Scholars' Views After a Faculty Development Program	http://dx.doi.org/10.1016/j.acap.2022.07.016		276
['Canfield, Scott L', 'Zuckerman, Autumn', 'Anguiano, Rebekah H', 'Jolly, Jacob A', 'DeClercq, Josh', 'Wascher, Molly', 'Choi, Leena', 'Knox, Stacy', 'Mitchell, David G']	2019	Navigating the Wild West of Medication Adherence Reporting in Specialty Pharmacy	http://dx.doi.org/10.18553/jmcp.2019.25.10.1073		277
['Wong, Timothy', 'Brovman, Ethan Y', 'Rao, Nikhilesh', 'Tsai, Mitchell H', 'Urman, Richard D']	2020	A Dashboard Prototype for Tracking the Impact of Diabetes on Hospital Readmissions Using a National Administrative Database	http://dx.doi.org/10.14740/jocmr4029		278
['Lott, Ariana', 'Haglin, Jack M', 'Belayneh, Rebekah', 'Konda, Sanjit', 'Egol, Kenneth A']	2019	Bundled Payment Initiative for Hip Fracture Arthroplasty Patients: One Institution's Experience	http://dx.doi.org/10.1097/BOT.0000000000001378		279
['Yang, Chenyi', 'Sun, Zesheng', 'Wang, Shuyun', 'Shen, Yuqing', 'Wang, Shuhong']	2023	The Effect of Descending Resources Reform on Reallocating Healthcare Resources: An Analysis Based on the Difference-in-Differences Method	http://dx.doi.org/10.1177/00469580231155285		280
['Xin, Yiqiao', 'Davies, Andrew', 'Briggs, Andrew', 'McCombie, Louise', 'Messow, C Martina', 'Grieve, Eleanor', 'Leslie, Wilma S', 'Taylor, Roy', 'Lean, Michael E J']	2020	Type 2 diabetes remission: 2 year within-trial and lifetime-horizon cost-effectiveness of the Diabetes Remission Clinical Trial (DiRECT)/Counterweight-Plus weight management programme	http://dx.doi.org/10.1007/s00125-020-05224-2		281
['Gusev, E I', 'Blokhin, V E', 'Vartanov, S A', 'Martynov, M Yu', 'Katunina, E A', 'Alesenko, A V', 'Denisova, I A', 'Pavlova, E N', 'Polterovich, V M', 'Kucheryanu, V G', 'Shupik, M A', 'Nodel, M R', 'Kalinkin, A L', 'Sokolov, S A', 'Chubarova, T V', 'Shakleina, M V', 'Pronina, T S', 'Ugryumov, M V']	2021	[Development of early diagnosis of Parkinson's disease and comprehensive economic analysis of the effect of its implementation]	http://dx.doi.org/10.17116/jnevro20211210119		282
['Niño de Guzmán, Ena', 'Martínez García, Laura', 'González, Ana I', 'Heijmans, Monique', 'Huaringa, Jorge', 'Immonen, Kaisa', 'Ninov, Lyudmil', 'Orrego-Villagrán, Carola', 'Pérez-Bracchiglione, Javier', 'Salas-Gama, Karla', 'Viteri-García, Andrés', 'Alonso-Coello, Pablo']	2020	The perspectives of patients and their caregivers on self-management interventions for chronic conditions: a protocol for a mixed-methods overview	http://dx.doi.org/10.12688/f1000research.22125.2		283
['Lindson, Nicola', 'Pritchard, Gillian', 'Hong, Bosun', 'Fanshawe, Thomas R', 'Pipe, Andrew', 'Papadakis, Sophia']	2021	Strategies to improve smoking cessation rates in primary care	http://dx.doi.org/10.1002/14651858.CD011556.pub2		284
['de Almeida, Sara V', 'Paolucci, Gloria', 'Seita, Akihiro', 'Ghattas, Hala']	2021	Effects of change in hospital treatment payment policy for Palestinian refugees in Lebanon: a health economics analysis	http://dx.doi.org/10.1016/S0140-6736(21)01509-9		285
['Croft, James L', 'Schroeder, Ryan T', 'Bertram, John E A']	2019	The Landscape of Movement Control in Locomotion: Cost, Strategy, and Solution	http://dx.doi.org/10.3389/fpsyg.2019.00716		286
['Molina-Garcia, Pablo', 'Mora-Traverso, Marta', 'Prieto-Moreno, Rafael', 'Díaz-Vásquez, Andrea', 'Antony, Benny', 'Ariza-Vega, Patrocinio']	2023	Effectiveness and cost-effectiveness of telerehabilitation for musculoskeletal disorders: A systematic review and meta-analysis	http://dx.doi.org/10.1016/j.rehab.2023.101791		287
['Cova, Tânia', 'Vitorino, Carla', 'Ferreira, Márcio', 'Nunes, Sandra', 'Rondon-Villarreal, Paola', 'Pais, Alberto']	2022	Artificial Intelligence and Quantum Computing as the Next Pharma Disruptors	http://dx.doi.org/10.1007/978-1-0716-1787-8_14		288
['Curtin, Esther Louise', 'Widnall, Emily', 'Dodd, Steve', 'Limmer, Mark', 'Simmonds, Ruth', 'Russell, Abigail Emma', 'Kidger, Judi']	2022	The Peer Education Project to improve mental health literacy in secondary school students in England: a qualitative realist evaluation	http://dx.doi.org/10.1016/S0140-6736(22)02244-9		289
['Maes-Carballo, Marta', 'Martín-Díaz, Manuel', 'García-García, Manuel', 'Reinoso-Hermida, Ayla', 'Mignini, Luciano', 'Teixeira-Arcaya, Rebeca Patricia', 'Khan, Khalid Saeed', 'Bueno-Cavanillas, Aurora']	2023	Decision Aids for Decision Making about Locally Advance Breast Cancer: A Systematic Review	http://dx.doi.org/10.1080/07357907.2023.2164895		290
['Sandy-Hodgetts, Kylie', 'Parsons, Richard', 'Norman, Richard', 'Fear, Mark W', 'Wood, Fiona M', 'White, Scott W']	2020	Effectiveness of negative pressure wound therapy in the prevention of surgical wound complications in the cesarean section at-risk population: a parallel group randomised multicentre trial-the CYGNUS protocol	http://dx.doi.org/10.1136/bmjopen-2019-035727		291
['Docci, Luca', 'Parrott, Neil', 'Krähenbühl, Stephan', 'Fowler, Stephen']	2019	Application of New Cellular and Microphysiological Systems to Drug Metabolism Optimization and Their Positioning Respective to In Silico Tools	http://dx.doi.org/10.1177/2472555219831407		292
['Sivapalan, Mayuran', 'Bowen, Jerome']	2020	Decision frameworks for restoration & adaptation investment-Applying lessons from asset-intensive industries to the Great Barrier Reef	http://dx.doi.org/10.1371/journal.pone.0240460		293
['Soeth, Edlyn', 'Hilbert, Carsten', 'Scharffenberg, Susanne', 'Wehkamp, Kai', 'Rogge, Annette', 'Kahla-Witzsch, Heike', 'Freitag-Wolf, Sandra', 'Scholz, Jens', 'Petzina, Rainer']	2022	[Further Development of Maturity Levels of Quality and Risk Management System at the University Hospital Schleswig-Holstein]	http://dx.doi.org/10.1055/a-1696-1616		294
['Carl, David L', 'Vokinger, Kerstin N']	2021	Patients' access to drugs with rebates in Switzerland - Empirical analysis and policy implications for drug pricing in Europe	http://dx.doi.org/10.1016/j.lanepe.2021.100050		295
['Horton Dias, Cynthia', 'Dawson, Robin M', 'Abshire, Demetrius A', 'Harris, Diane', 'Wirth, Michael D']	2021	Free Food at Work: A Concept Analysis	http://dx.doi.org/10.1177/2165079921997328		296
['Ebrahimoghli, R', 'Pezeshki, M Z', 'Farajzadeh, P', 'Arab-Zozani, M', 'Mehrtak, M', 'Alizadeh, M']	2023	Factors influencing social prescribing initiatives: a systematic review of qualitative evidence	http://dx.doi.org/10.1177/17579139231184809		297
['Demedis, Jenna', 'Reedy, Julia', 'Chow, Eric J', 'Dorsey Holliman, Brooke', 'Peterson, Pamela N', 'Studts, Christina R']	2024	Provider perspectives and recommendations on standardized sexual function screening intervention in adolescent/young adult oncology patients	http://dx.doi.org/10.1002/pbc.30872		298
['Rouyard, Thomas', 'Endo, Mei', 'Nakamura, Ryota', 'Moriyama, Michiko', 'Stanyon, Maham', 'Kanke, Satoshi', 'Nakamura, Koki', 'Chen, Cynthia', 'Hara, Yasushi', 'Ii, Masako', 'Kassai, Ryuki']	2023	Fukushima study for Engaging people with type 2 Diabetes in Behaviour Associated Change (FEEDBACK): study protocol for a cluster randomised controlled trial	http://dx.doi.org/10.1186/s13063-023-07345-6		299
['Denniston, Alastair K', 'Kale, Aditya U', 'Lee, Wen Hwa', 'Mollan, Susan P', 'Keane, Pearse A']	2022	Building trust in real-world data: lessons from INSIGHT, the UK's health data research hub for eye health and oculomics	http://dx.doi.org/10.1097/ICU.0000000000000887		300
['Hako, Laura', 'Turunen, Hannele', 'Jokiniemi, Krista']	2022	Advanced practice nurse capabilities: A mixed methods systematic review	http://dx.doi.org/10.1111/scs.13134		301
['Kaplan, Warren A', 'Cellini, Carlotta M', 'Eghan, Kwesi', 'Pilz, Kevin', 'Harrison, Denise', 'Wirtz, Veronika J']	2023	Contracting retail pharmacies as a source of essential medicines for public sector clients in low- and middle-income countries: a scoping review of key considerations, challenges, and opportunities	http://dx.doi.org/10.1186/s40545-023-00557-w		302
['Alkhatib, Nimer S', 'McBride, Ali', 'Slack, Marion', 'Bhattacharjee, Sandipan', 'Erstad, Brian', 'Ramos, Kenneth', 'Abraham, Ivo']	2020	Pricing methods in outcome-based contracting: integration analysis of the six dimensions (6 δs)	http://dx.doi.org/10.1080/13696998.2020.1815031		303
['Sharp, M E', 'Hedberg Jr, T D', 'Bernstein, W Z', 'Kwon, S']	2021	Feasibility Study for an Automated Engineering Change Process	http://dx.doi.org/10.1080/00207543.2021.1893900		304
['Cunningham, Aaron J', 'Krakauer, Kelsi', 'Schofield, Corie', 'Kenron, Daniel', 'Krishnaswami, Sanjay']	2023	Reducing Disposable Surgical Items: Decreasing Environmental Impact and Costs at a Children's Hospital, a Pilot Study	http://dx.doi.org/10.1016/j.jss.2023.02.035		305
['Shen, Jenny I', 'Cho, Yeoungjee', 'Manera, Karine E', 'Brown, Fiona', 'Dong, Jie', 'Al Sahlawi, Muthana', 'Acevedo, Rafael G', 'Htay, Htay', 'Ito, Yasuhiko', 'Kanjanabuch, Talerngsak', 'Nessim, Sharon J', 'Ngaruiya, Grace', 'Piraino, Beth', 'Szeto, Cheuk-Chun', 'Teitelbaum, Isaac', 'Amir, Noa', 'Craig, Jonathan C', 'Baumgart, Amanda', 'Gonzalez, Andrea M', 'Scholes-Robertson, Nicole', 'Viecelli…	2022	Establishing a Core Outcome Measure for Peritoneal Dialysis-related Peritonitis: A Standardized Outcomes in Nephrology-Peritoneal Dialysis Consensus Workshop Report	http://dx.doi.org/10.1016/j.ekir.2022.05.020		306
['Greenhalgh, Caroline', 'Montgomery, Paul']	2020	A systematic review of the barriers to and facilitators of the use of evidence by philanthropists when determining which charities (including health charities or programmes) to fund	http://dx.doi.org/10.1186/s13643-020-01448-w		307
['Saravdekar, Suresh', 'Shukla, Vijay K', 'Upadhya, Omprakash P', 'Rai, Madhukar', 'Giri, Kiran']	2019	Implementation of principles of pharmacoeconomics and pharmacovigilance to achieve optimal financial and therapeutic benefits through WHO - Essential medicine policy and adoption of NLEM-Based hospital formulary policy	http://dx.doi.org/10.4103/jfmpc.jfmpc_287_19		308
['Yong, Hannah E J', 'Chan, Shiao-Yng']	2020	Current approaches and developments in transcript profiling of the human placenta	http://dx.doi.org/10.1093/humupd/dmaa028		309
['Pétrin, Julie', 'Donnelly, Catherine', 'McColl, Mary-Ann', 'Finlayson, Marcia']	2020	Is it worth it?: The experiences of persons with multiple sclerosis as they access health care to manage their condition	http://dx.doi.org/10.1111/hex.13109		310
['Torchia, Michael T', 'Austin, Daniel C', 'Kunkel, Samuel T', 'Dwyer, Kevin W', 'Moschetti, Wayne E']	2019	Next-Generation Sequencing vs Culture-Based Methods for Diagnosing Periprosthetic Joint Infection After Total Knee Arthroplasty: A Cost-Effectiveness Analysis	http://dx.doi.org/10.1016/j.arth.2019.03.029		311
['Wasil, Akash R', 'Kacmarek, Corinne N', 'Osborn, Tom L', 'Palermo, Emma H', 'DeRubeis, Robert J', 'Weisz, John R', 'Yates, Brian T']	2021	Economic evaluation of an online single-session intervention for depression in Kenyan adolescents	http://dx.doi.org/10.1037/ccp0000669		312
['Fesler, Sheranda M', 'Toms, Robin']	2020	Infusion Center Outpatient Acuity: An Integrative Review of the Literature	http://dx.doi.org/10.1016/j.pedn.2020.08.018		313
['McGuinness, Sarah L', "O'Toole, Joanne", 'Ayton, Darshini', 'Giriyan, Asha', 'Gaonkar, Chetan A', 'Vhaval, Ramkrishna', 'Cheng, Allen C', 'Leder, Karin']	2020	Barriers and Enablers to Intervention Uptake and Health Reporting in a Water Intervention Trial in Rural India: A Qualitative Explanatory Study	http://dx.doi.org/10.4269/ajtmh.19-0486		314
['Kingsley, Jennifer Prince', 'Vijay, Paul Kingsley', 'Kumaresan, Jacob', 'Sathiakumar, Nalini']	2020	The Changing Aspects of Motherhood in Face of the COVID-19 Pandemic in Low- and Middle-Income Countries	http://dx.doi.org/10.1007/s10995-020-03044-9		315
['Liu, Zhu', 'Heffernan, Catrina', 'Tan, Jie']	2020	Caregiver burden: A concept analysis	http://dx.doi.org/10.1016/j.ijnss.2020.07.012		316
['van Hoogenhuijze, N E', 'van Eekelen, R', 'Mol, F', 'Schipper, I', 'Groenewoud, E R', 'Traas, M A F', 'Janssen, C A H', 'Teklenburg, G', 'de Bruin, J P', 'van Oppenraaij, R H F', 'Maas, J W M', 'Moll, E', 'Fleischer, K', 'van Hooff, M H A', 'de Koning, C H', 'Cantineau, A E P', 'Lambalk, C B', 'Verberg, M', 'van Heusden, A M', 'Manger, A P', 'van Rumste, M M E', 'van der Voet, L F', 'Pieterse, …	2022	Economic evaluation of endometrial scratching before the second IVF/ICSI treatment: a cost-effectiveness analysis of a randomized controlled trial (SCRaTCH trial)	http://dx.doi.org/10.1093/humrep/deab261		317
['Chen, Nan', 'Shi, Bing', 'Huang, Hanyao']	2022	Velopharyngeal Inadequacy-Related Quality of Life Assessment: The Instrument Development and Application Review	http://dx.doi.org/10.3389/fsurg.2022.796941		318
['Huang, Lei', 'He, Chunli', 'Wang, Bo']	2021	Study on the spatial changes concerning ecosystem services value in Lhasa River Basin, China	http://dx.doi.org/10.1007/s11356-021-16245-8		319
['Hatswell, Anthony J']	2023	Incorporating Prior Beliefs Into Meta-Analyses of Health-State Utility Values Using the Bayesian Power Prior	http://dx.doi.org/10.1016/j.jval.2023.04.012		320
['Ledovskikh, Yulia A', 'Vlassov, Vasiliy V']	2021	May the Cleaning of Prescriptive Documents Using Best Evidence Reduce the Cost of Prescribed Healthcare?	http://dx.doi.org/10.1016/j.vhri.2021.01.004		321
['Castillo, Claudio', 'Villalobos Dintrans, Pablo', 'Maddaleno, Matilde']	2021	The successful COVID-19 vaccine rollout in Chile: Factors and challenges	http://dx.doi.org/10.1016/j.jvacx.2021.100114		322
['Saunders, Hailey', 'Sujic, Rebeka', 'Bogoch, Earl R', 'Jain, Ravi', 'Jinah, Ashna', 'Elliot-Gibson, Victoria', 'Mendlowitz, Andrew B', 'Linton, Denise', 'Inrig, Taucha', 'Isaranuwatchai, Wanrudee', 'Sale, Joanna E M']	2021	Cost-Utility Analysis of the Ontario Fracture Screening and Prevention Program	http://dx.doi.org/10.2106/JBJS.20.00795		323
['Oh, April Y', 'Rising, Camella J', 'Gaysynsky, Anna', 'Tsakraklides, Sophia', 'Huang, Grace C', 'Chou, Wen-Ying Sylvia', 'Blake, Kelly D', 'Vanderpool, Robin C']	2022	Advancing multi-level health communication research: A Delphi study on barriers and opportunities	http://dx.doi.org/10.1093/tbm/ibac068		324
['Tomić, Tihomir', 'Schneider, Daniel Rolph']	2020	Circular economy in waste management - Socio-economic effect of changes in waste management system structure	http://dx.doi.org/10.1016/j.jenvman.2020.110564		325
['Kim, Yoo Jung', 'Roh, Eul Hee', 'Park, Sangchan']	2021	A literature review of quality, costs, process-associated with digital pathology	http://dx.doi.org/10.12965/jer.2142018.009		326
['Inan, O T', 'Tenaerts, P', 'Prindiville, S A', 'Reynolds, H R', 'Dizon, D S', 'Cooper-Arnold, K', 'Turakhia, M', 'Pletcher, M J', 'Preston, K L', 'Krumholz, H M', 'Marlin, B M', 'Mandl, K D', 'Klasnja, P', 'Spring, B', 'Iturriaga, E', 'Campo, R', 'Desvigne-Nickens, P', 'Rosenberg, Y', 'Steinhubl, S R', 'Califf, R M']	2020	Digitizing clinical trials	http://dx.doi.org/10.1038/s41746-020-0302-y		327
['Mackenzie, Ruth M', 'Ells, Louisa J', 'Simpson, Sharon Anne', 'Logue, Jennifer']	2019	Development of a core outcome set for behavioural weight management programmes for adults with overweight and obesity: protocol for obtaining expert consensus using Delphi methodology	http://dx.doi.org/10.1136/bmjopen-2018-025193		328
['Pisa, Justyn', 'Andrews, Colin', 'Hochman, Jordan B']	2020	Rationing Rotational Magnet Cochlear Implant Technology in a Single Payer Healthcare System	http://dx.doi.org/10.1177/0003489420943235		329
['Facchin, Federica', 'Leone, Daniela', 'Tamanza, Giancarlo', 'Costa, Mauro', 'Sulpizio, Patrizia', 'Canzi, Elena', 'Vegni, Elena']	2020	Working With Infertile Couples Seeking Assisted Reproduction: An Interpretative Phenomenological Study With Infertility Care Providers	http://dx.doi.org/10.3389/fpsyg.2020.586873		330
['Héquet, Delphine', 'Huchon, Cyrille', 'Soilly, Anne-Laure', 'Asselain, Bernard', 'Berseneff, Helene', 'Trichot, Caroline', 'Combes, Aline', 'Alves, Karine', 'Nguyen, Thuy', 'Rouzier, Roman', 'Baffert, Sandrine']	2019	Direct medical and non-medical costs of a one-year care pathway for early operable breast cancer: Results of a French multicenter prospective study	http://dx.doi.org/10.1371/journal.pone.0210917		331
['Beynon, Fenella', 'Guérin, Frédérique', 'Lampariello, Riccardo', 'Schmitz, Torsten', 'Tan, Rainer', 'Ratanaprayul, Natschja', 'Tamrat, Tigest', 'Pellé, Karell G', 'Catho, Gaud', 'Keitel, Kristina', 'Masanja, Irene', 'Rambaud-Althaus, Clotilde']	2023	Digitalizing Clinical Guidelines: Experiences in the Development of Clinical Decision Support Algorithms for Management of Childhood Illness in Resource-Constrained Settings	http://dx.doi.org/10.9745/GHSP-D-22-00439		332
['Lipscomb, Joseph', 'Horton, Susan', 'Kuo, Albert', 'Tomasetti, Cristian']	2022	Evaluating the impact of multicancer early detection testing on health and economic outcomes: Toward a decision modeling strategy	http://dx.doi.org/10.1002/cncr.33980		333
['Zuckerman, Autumn D', 'Whelchel, Kristen', 'Kozlicki, Miranda', 'Simonyan, Anahit R', 'Donovan, Jennifer L', 'Gazda, Nicholas P', 'Mourani, Jessica', 'Smith, Amy Metcalfe', 'Young, Lauren', 'Ortega, Melissa', 'Kelley, Tara N']	2022	Health-system specialty pharmacy role and outcomes: A review of current literature	http://dx.doi.org/10.1093/ajhp/zxac212		334
['Youssef, Mohanad R', 'Attia, Abdallah S', 'Omar, Mahmoud', 'Aboueisha, Mohamed', 'Freeman, Meredith N', 'Shama, Mohamed', 'Kandil, Emad']	2021	Thyroid lobectomy as a cost-effective approach in low-risk papillary thyroid cancer versus active surveillance	http://dx.doi.org/10.1016/j.surg.2021.05.057		335
['Owolabi, Eyitayo Omolara', 'Goon, Daniel Ter']	2019	The use of text messaging for improving adherence to anti-diabetic regimen and glycaemic control in low-resource settings of South Africa: A study protocol for a randomised controlled trial	http://dx.doi.org/10.1016/j.conctc.2019.100418		336
['Shen, Francis X', 'Wolf, Susan M', 'Bhavnani, Supriya', 'Deoni, Sean', 'Elison, Jed T', 'Fair, Damien', 'Garwood, Michael', 'Gee, Michael S', 'Geethanath, Sairam', 'Kay, Kendrick', 'Lim, Kelvin O', 'Lockwood Estrin, Georgia', 'Luciana, Monica', 'Peloquin, David', 'Rommelfanger, Karen', 'Schiess, Nicoline', 'Siddiqui, Khan', 'Torres, Efraín', 'Vaughan, J Thomas']	2021	Emerging ethical issues raised by highly portable MRI research in remote and resource-limited international settings	http://dx.doi.org/10.1016/j.neuroimage.2021.118210		337
['Pouwels, Xavier G L V', 'van Mil, Dominique', 'Kieneker, Lyanne M', 'Boersma, Cornelis', 'van Etten, Ronald W', 'Evers-Roeten, Birgitte', 'Heerspink, Hiddo J L', 'Hemmelder, Marc H', 'Langelaan, Marloes L P', 'Thelen, Marc H M', 'Gansevoort, Ron T', 'Koffijberg, Hendrik']	2024	Cost-effectiveness of home-based screening of the general population for albuminuria to prevent progression of cardiovascular and kidney disease	http://dx.doi.org/10.1016/j.eclinm.2023.102414		338
['Jansen, Maarten', 'Baltussen, Rob', 'Bijlmakers, Leon', 'Tummers, Marcia']	2022	The Dutch Citizen Forum on Public Reimbursement of Healthcare: A Qualitative Analysis of Opinion Change	http://dx.doi.org/10.34172/ijhpm.2020.81		339
['Yin, Hao', 'Brauer, Michael', 'Zhang, Junfeng Jim', 'Cai, Wenjia', 'Navrud, Ståle', 'Burnett, Richard', 'Howard, Courtney', 'Deng, Zhu', 'Kammen, Daniel M', 'Schellnhuber, Hans Joachim', 'Chen, Kai', 'Kan, Haidong', 'Chen, Zhan-Ming', 'Chen, Bin', 'Zhang, Ning', 'Mi, Zhifu', "Coffman, D'maris", 'Cohen, Aaron J', 'Guan, Dabo', 'Zhang, Qiang', 'Gong, Peng', 'Liu, Zhu']	2021	Population ageing and deaths attributable to ambient PM(2·5) pollution: a global analysis of economic cost	http://dx.doi.org/10.1016/S2542-5196(21)00131-5		340
['Hagemann, Monika', 'Zambrano, Sofia C', 'Bütikofer, Lukas', 'Bergmann, Antje', 'Voigt, Karen', 'Eychmüller, Steffen']	2019	Which Cost Components Influence the Cost of Palliative Care in the Last Hospitalization? A Retrospective Analysis of Palliative Care Versus Usual Care at a Swiss University Hospital	http://dx.doi.org/10.1016/j.jpainsymman.2019.08.026		341
['Cascini, F', 'Gentili, A']	2023	National Recovery and Resilience Plan and Health: qualitative analysis on the sustainability of the interventions on healthcare	http://dx.doi.org/10.7416/ai.2023.2561		342
['May, Susanne', 'Brown, Siobhan P', 'Schmicker, Robert H', 'Emerson, Scott S', 'Nkwopara, Evangelyn', 'Ginsburg, Amy Sarah']	2019	Non-inferiority designs comparing placebo to a proven therapy for childhood pneumonia in low-resource settings	http://dx.doi.org/10.1177/1740774519888460		343
['Emmert-Fees, Karl M F', 'Karl, Florian M', 'von Philipsborn, Peter', 'Rehfuess, Eva A', 'Laxy, Michael']	2021	Simulation Modeling for the Economic Evaluation of Population-Based Dietary Policies: A Systematic Scoping Review	http://dx.doi.org/10.1093/advances/nmab028		344
['Matvienko-Sikar, Karen', 'Toomey, Elaine', 'Queally, Michelle', 'Flannery, Caragh', 'O Neill, Kate', 'Dinan, Ted G', 'Doherty, Edel', 'Harrington, Janas M', 'Hayes, Catherine', 'Heary, Caroline', 'Hennessy, Marita', 'Kelly, Colette', 'Mc Hugh, Sheena M', 'McSharry, Jenny', 'Stanton, Catherine', 'Heffernan, Tony', 'Byrne, Molly', 'Kearney, Patricia M']	2019	Choosing Healthy Eating for Infant Health (CHErIsH) study: protocol for a feasibility study	http://dx.doi.org/10.1136/bmjopen-2019-029607		345
['Liu, Huan', 'Dai, Weidong']	2020	An Empirical Study on the Benefits Equity of the Medical Security Policy: the China Health and Nutrition Survey (CHNS)	http://dx.doi.org/10.3390/ijerph17041203		346
['Malhotra, Armaan K', 'Shakil, Husain', 'Harrington, Erin M', 'Fehlings, Michael G', 'Wilson, Jefferson R', 'Witiw, Christopher D']	2023	Early surgery compared to nonoperative management for mild degenerative cervical myelopathy: a cost-utility analysis	http://dx.doi.org/10.1016/j.spinee.2023.06.003		347
['Haselmann, Verena', 'Schoenberg, Stefan O', 'Neumaier, Michael', 'Froelich, Matthias F']	2022	Integrated diagnostics	http://dx.doi.org/10.1007/s00117-022-01043-1		348
['Tavazzi, Erica', 'Daberdaku, Sebastian', 'Vasta, Rosario', 'Calvo, Andrea', 'Chiò, Adriano', 'Di Camillo, Barbara']	2020	Exploiting mutual information for the imputation of static and dynamic mixed-type clinical data with an adaptive k-nearest neighbours approach	http://dx.doi.org/10.1186/s12911-020-01166-2		349
['Zhuang, Thompson', 'Ku, Seul', 'Shapiro, Lauren M', 'Hu, Serena S', 'Cabell, Akaila', 'Kamal, Robin N']	2020	A Cost-Effectiveness Analysis of Smoking-Cessation Interventions Prior to Posterolateral Lumbar Fusion	http://dx.doi.org/10.2106/JBJS.20.00393		350
['Balagurunathan, Yoganand', 'Mitchell, Ross', 'El Naqa, Issam']	2021	Requirements and reliability of AI in the medical context	http://dx.doi.org/10.1016/j.ejmp.2021.02.024		351
['Bhatia, Dominika', 'Mishra, Sujata', 'Kirubarajan, Abirami', 'Yanful, Bernice', 'Allin, Sara', 'Di Ruggiero, Erica']	2022	Identifying priorities for research on financial risk protection to achieve universal health coverage: a scoping overview of reviews	http://dx.doi.org/10.1136/bmjopen-2021-052041		352
['Khatab, Ziyad', 'Yousef, George M']	2021	Disruptive innovations in the clinical laboratory: catching the wave of precision diagnostics	http://dx.doi.org/10.1080/10408363.2021.1943302		353
['Tufail, Muhammad Mutasim Billah', 'Shamim, Asad', 'Ali, Asghar', 'Ibrahim, Muhammad', 'Mehdi, Danial', 'Nawaz, Waseem']	2022	DMAIC methodology for achieving public satisfaction with health departments in various districts of Punjab and optimizing CT scan patient load in urban city hospitals	http://dx.doi.org/10.3934/publichealth.2022030		354
['Allen, John', 'Molloy, Eleanor', 'McDonald, Denise']	2019	Severe neurological impairment: a review of the definition	http://dx.doi.org/10.1111/dmcn.14294		355
['Verma, Anisha', 'Bhattacharyya, Sayani']	2021	Microfluidics - The State-of-the-Art Technology for Pharmaceutical Application	http://dx.doi.org/10.34172/apb.2022.073		356
['Collaborators, W H O ACTION Trial']	2022	Antenatal dexamethasone for improving preterm newborn outcomes in low-resource countries: a cost-effectiveness analysis of the WHO ACTION-I trial	http://dx.doi.org/10.1016/S2214-109X(22)00340-0		357
['Vande Maele, Nathalie', 'Xu, Ke', 'Soucat, Agnes', 'Fleisher, Lisa', 'Aranguren, Maria', 'Wang, Hong']	2019	Measuring primary healthcare expenditure in low-income and lower middle-income countries	http://dx.doi.org/10.1136/bmjgh-2019-001497		358
['Cargo, Margaret', 'Potaka-Osborne, Gill', 'Cvitanovic, Lynley', 'Warner, Lisa', 'Clarke, Sharon', 'Judd, Jenni', 'Chakraborty, Amal', 'Boulton, Amohia']	2019	Strategies to support culturally safe health and wellbeing evaluations in Indigenous settings in Australia and New Zealand: a concept mapping study	http://dx.doi.org/10.1186/s12939-019-1094-z		359
['Ansong, Rockson', 'Gazarian, Priscilla']	2024	Healthcare self-management support of stroke patients after discharge: A conceptual analysis using Rodger's evolutionary approach	http://dx.doi.org/10.1111/jan.16078		360
['Nash, Katherine A', 'Weerahandi, Himali', 'Yu, Huihui', 'Venkatesh, Arjun K', 'Holaday, Louisa W', 'Herrin, Jeph', 'Lin, Zhenqiu', 'Horwitz, Leora I', 'Ross, Joseph S', 'Bernheim, Susannah M']	2024	Measuring Equity in Readmission as a Distinct Assessment of Hospital Performance	http://dx.doi.org/10.1001/jama.2023.24874		361
['Apampa, Ayobobola A', 'Ali, Ayesha', 'Kadir, Bryar', 'Ahmed, Zubair']	2021	Safety and effectiveness of surgical fixation versus non-surgical methods for the treatment of flail chest in adult populations: a systematic review and meta-analysis	http://dx.doi.org/10.1007/s00068-021-01606-2		362
['Vettoretto, Nereo', 'Foglia, Emanuela', 'Gerardi, Chiara', 'Lettieri, Emanuele', 'Nocco, Umberto', 'Botteri, Emanuele', 'Bracale, Umberto', 'Caracino, Valerio', 'Carrano, Francesco Maria', 'Cassinotti, Elisa', 'Giovenzana, Marco', 'Giuliani, Beatrice', 'Iossa, Angelo', 'Milone, Marco', 'Montori, Giulia', 'Peltrini, Roberto', 'Piatto, Giacomo', 'Podda, Mauro', 'Sartori, Alberto', 'Allocati, Eleo…	2022	High-energy devices in different surgical settings: lessons learnt from a full health technology assessment report developed by SICE (Società Italiana di Chirurgia Endoscopica)	http://dx.doi.org/10.1007/s00464-022-09734-5		363
['Rush, Kathy L', 'Janke, Robert', 'Duchscher, Judy E', 'Phillips, Robyn', 'Kaur, Satvir']	2019	Best practices of formal new graduate transition programs: An integrative review	http://dx.doi.org/10.1016/j.ijnurstu.2019.02.010		364
['Tonini, Davide', 'Albizzati, Paola Federica', 'Caro, Dario', 'De Meester, Steven', 'Garbarino, Elena', 'Blengini, Gian Andrea']	2022	Quality of recycling: Urgent and undefined	http://dx.doi.org/10.1016/j.wasman.2022.04.037		365
['Garner, Alex', 'Lewis, Jen', 'Dixon, Simon', 'Preston, Nancy', 'Caiado, Camila C S', 'Hanratty, Barbara', 'Jones, Monica', 'Knight, Jo', 'Mason, Suzanne M']	2024	The impact of digital technology in care homes on unplanned secondary care usage and associated costs	http://dx.doi.org/10.1093/ageing/afae004		366
['Conte de Oliveira, Mauro Dirlando', 'Fernandes, Haggeas da Silveira', 'Vasconcelos, Ana Luiz', 'Russo, Fernanda Aparecida de Paula', 'Malheiro, Daniel Tavares', 'Colombo, Giancarlo', 'Pelegrini, Paula', 'Berwanger, Otavio', 'Teich, Vanessa', 'Marra, Alexandre', 'Menezes, Fernando Gatti de', 'Cendoroglo Neto, Miguel', 'Klajner, Sidney']	2023	Impact of a quality programme on overindication of surgeries for endometriosis and cholecystectomies	http://dx.doi.org/10.1136/bmjoq-2022-002178		367
['Phillips-Jackson, Helen', 'Hallam, Clive', 'Cullen, Niamh', 'Pearson, Terry', 'Gilman, Mark', 'Li, Li', 'Musgrave, Paul']	2020	Budget Impact Analysis of the Introduction of Injectable Prolonged-Release Buprenorphine on Opioid Use Disorder Care Resource Requirements	http://dx.doi.org/10.2147/CEOR.S242984		368
['Ribeiro, Ricardo', 'Trifan, Alina', 'Neves, António J R']	2022	Lifelog Retrieval From Daily Digital Data: Narrative Review	http://dx.doi.org/10.2196/30517		369
['Hanbury, Andria', 'Mafirakureva, Nyasha', 'Chicken, Nicola', 'Bailey, Liam']	2023	Evaluating change in a pressured healthcare system: a cross-sectional study of implementation outcomes using routine data indicators and proxies	http://dx.doi.org/10.1186/s43058-023-00471-x		370
['Al Nemari, Manal', 'Waterson, James']	2022	The Introduction of Robotics to an Outpatient Dispensing and Medication Management Process in Saudi Arabia: Retrospective Review of a Pharmacy-led Multidisciplinary Six Sigma Performance Improvement Project	http://dx.doi.org/10.2196/37905		371
['Mandal, Lata', 'Seethalakshmi, Avudaiappan', 'Rajendrababu, Anitha']	2019	Rationing of nursing care, a deviation from holistic nursing: A systematic review	http://dx.doi.org/10.1111/nup.12257		372
['Nagel, Daniel A', 'Naccarato, Taylor T', 'Philip, Mark T', 'Ploszay, Victoria K', 'Winkler, Janice', 'Sanchez-Ramirez, Diana C', 'Penner, Jamie L']	2022	Understanding Student-Run Health Initiatives in the Context of Community-Based Services: A Concept Analysis and Proposed Definitions	http://dx.doi.org/10.1177/21501319221126293		373
['Acharya, Devaka Kumari', 'Nilmanat, Kittikorn', 'Boonyasopun, Umaporn']	2023	Institutional ethnography of hemodialysis care: Perspectives of multidisciplinary health care teams in Nepal	http://dx.doi.org/10.33546/bnj.2691		374
['Almeida, Aaron', 'Chau, David', 'Coolidge, Thomas', 'El-Sabbahy, Hani', 'Hager, Steven', 'Jose, Kevin', 'Nakamura, Masa', 'Voloshin, Alexei']	2021	Chromatographic capture of cells to achieve single stage clarification in recombinant protein purification	http://dx.doi.org/10.1002/btpr.3227		375
['van Elst, Tessa', 'van Basten, Jean-Paul', 'van den Berg, Pieter', 'van den Bergh, Roderick', 'Bloem, Sjaak', 'van Dodewaard-de Jong, Joyce', 'Hendriks, Mathijs', 'Klaver, Sjoerd', 'Lalmahomed, Zarina', 'Luijendijk, Daphne', 'van de Luijtgaarden, Addy', 'Roelofs, Luc', 'Vis, André N', 'Vreugdenhil, Gerard', 'Vrijhof, Eric', 'Wijsman, Bart', 'Bloemendal, Haiko', 'Mulders, Peter', 'Mehra, Niven']	2023	TripleAiM1: a nationwide registry of de novo metastatic hormone-sensitive prostate cancer with prospective quality-of-life assessment	http://dx.doi.org/10.1136/bmjopen-2023-072572		376
['Orzechowska, Izabella', 'Sadique, M Zia', 'Thomas, Karen', 'Davis, Peter', 'Morris, Kevin P', 'Mouncey, Paul R', 'Peters, Mark J', 'Richards-Belle, Alvin', 'Tume, Lyvonne N', 'Ramnarayan, Padmanabhan', 'Harrison, David A']	2020	First-line support for assistance in breathing in children: statistical and health economic analysis plan for the FIRST-ABC trial	http://dx.doi.org/10.1186/s13063-020-04818-w		377
['DiCesare, Robert', 'Toor, Jay', 'Wolfstadt, Jesse', 'Raveendran, Lucshman', 'Chung, Stanley', 'Rampersaud, Raja', 'Milner, Joseph', 'Koyle, Martin']	2021	Using Return on Investment Operational and Monte Carlo Modeling Techniques to Predict Financial Performance in a Tertiary Care Outpatient Clinic	http://dx.doi.org/10.1097/UPJ.0000000000000235		378
['Lovegrove, Christopher J', 'Marsden, Jonathan', 'Smith, Mary', 'Sturkenboom, Ingrid', 'Bannigan, Katrina']	2023	Characteristics of Occupational Therapy Interventions for Community-Dwelling Adults With Anxiety: Protocol for a Scoping Review	http://dx.doi.org/10.2196/41230		379
['Kaufman, Arthur', 'Dickinson, W Perry', 'Fagnan, Lyle J', 'Duffy, F Daniel', 'Parchman, Michael L', 'Rhyne, Robert L']	2019	The Role of Health Extension in Practice Transformation and Community Health Improvement: Lessons From 5 Case Studies	http://dx.doi.org/10.1370/afm.2409		380
['Haun, Markus W', 'Tönnies, Justus', 'Krisam, Regina', 'Kronsteiner, Dorothea', 'Wensing, Michel', 'Szecsenyi, Joachim', 'Vomhof, Markus', 'Icks, Andrea', 'Wild, Beate', 'Hartmann, Mechthild', 'Friederich, Hans-Christoph']	2021	Mental health specialist video consultations versus treatment as usual in patients with depression or anxiety disorders in primary care: study protocol for an individually randomised superiority trial (the PROVIDE-C trial)	http://dx.doi.org/10.1186/s13063-021-05289-3		381
['Wujciak, Detlef']	2022	[Modern mid-field magnetic resonance imaging in private practice : Field report]	http://dx.doi.org/10.1007/s00117-022-00988-7		382
['Muniyandi, Malaisamy', 'Singh, Malkeet', 'Singh, Manjula', 'Rajshekhar, Kavitha', 'Katoch, Kiran']	2021	Cost-effectiveness of incorporating Mycobacterium indicus pranii vaccine to multidrug therapy in newly diagnosed leprosy cases for better treatment outcomes & immunoprophylaxis in contacts as leprosy control measures for National Leprosy Eradication Programme in India	http://dx.doi.org/10.4103/ijmr.IJMR_661_20		383
['Crosland, Paul', 'Angeles, Mary Rose', 'Noyes, Jonathon', 'Willman, Arlita', 'Palermo, Melissa', 'Klarenaar, Paul', 'Howse, Eloise', 'Ananthapavan, Jaithri']	2024	The economic costs of alcohol-related harms at the local level in New South Wales	http://dx.doi.org/10.1111/dar.13794		384
['Zare, Hossein', 'Eisenberg, Matthew', 'Anderson, Gerard']	2021	Charity Care and Community Benefit in Non-Profit Hospitals: Definition and Requirements	http://dx.doi.org/10.1177/00469580211028180		385
['Coates, Simon', 'Pohl, Oliver', 'Gotteland, Jean-Pierre', 'Täubel, Jörg', 'Lorch, Ulrike']	2020	Efficient Design of Integrated and Adaptively Interlinked Protocols for Early-Phase Drug Development Programs	http://dx.doi.org/10.1007/s43441-019-00044-y		386
['Huyke-Hernández, Fernando A', 'Siljander, Breana', 'Flagstad, Ilexa', 'Only, Arthur', 'Parikh, Harsh R', 'Tompkins, Marc', 'Nelson, Bradley', 'Kweon, Christopher', 'Cunningham, Brian']	2022	Cost and Cost Driver Analysis of Anterior Cruciate Ligament Reconstruction Using Time-Driven Activity-Based Costing: Bone-Tendon-Bone Autograft Versus Hamstring Autograft	http://dx.doi.org/10.2106/JBJS.OA.22.00069		387
['Yadav, Siddharth Singh', 'Sikarwar, Basant Singh', 'Ranjan, Priya', 'Janardhanan, Rajiv']	2019	Microfluidic system for screening disease based on physical properties of blood	http://dx.doi.org/10.34172/bi.2020.18		388
['Sluiter, Reinier L', 'Janzing, Joost G E', 'van der Wilt, Gert Jan', 'Kievit, Wietske', 'Teichert, Martina']	2019	An economic model of the cost-utility of pre-emptive genetic testing to support pharmacotherapy in patients with major depression in primary care	http://dx.doi.org/10.1038/s41397-019-0070-8		389
['Sinclair, Sean']	2021	Explaining rule of rescue obligations in healthcare allocation: allowing the patient to tell the right kind of story about their life	http://dx.doi.org/10.1007/s11019-021-10047-y		390
['Kim, Jessica', 'Huang, Zhipeng']	2021	A Two-Stage Decision Making Approach for Safety Studies	http://dx.doi.org/10.1080/10543406.2021.1975127		391
['Hanson, Laura C', 'Wessell, Kathryn', 'Meeks, Natalie', 'Bennett, Antonia V', 'Toles, Mark', 'Niznik, Josh', 'Zimmerman, Sheryl', 'Carpenter, Joan', 'Ritchie, Christine S', 'Ernecoff, Natalie C', 'Saliba, Debra']	2023	Selecting outcomes for pragmatic clinical trials in dementia care: The IMPACT Collaboratory iLibrary	http://dx.doi.org/10.1111/jgs.18644		392
['van der Wouden, Cathelijne H', 'Böhringer, Stefan', 'Cecchin, Erika', 'Cheung, Ka-Chun', 'Dávila-Fajardo, Cristina Lucía', 'Deneer, Vera H M', 'Dolžan, Vita', 'Ingelman-Sundberg, Magnus', 'Jönsson, Siv', 'Karlsson, Mats O', 'Kriek, Marjolein', 'Mitropoulou, Christina', 'Patrinos, George P', 'Pirmohamed, Munir', 'Rial-Sebbag, Emmanuelle', 'Samwald, Matthias', 'Schwab, Matthias', 'Steinberger, Da…	2020	Generating evidence for precision medicine: considerations made by the Ubiquitous Pharmacogenomics Consortium when designing and operationalizing the PREPARE study	http://dx.doi.org/10.1097/FPC.0000000000000405		393
['Wu, Qiong', 'Xuan, Jing', 'Zhou, Fuli', 'Mei, Yuanfei', 'Su, Jiafu']	2022	New Quality Cost Framework (QCF) Based on the Hybrid Fuzzy MCDM Approach	http://dx.doi.org/10.1155/2022/6416989		394
['Hodiamont, Farina', 'Schatz, Caroline', 'Gesell, Daniela', 'Leidl, Reiner', 'Boulesteix, Anne-Laure', 'Nauck, Friedemann', 'Wikert, Julia', 'Jansky, Maximiliane', 'Kranz, Steven', 'Bausewein, Claudia']	2022	COMPANION: development of a patient-centred complexity and casemix classification for adult palliative care patients based on needs and resource use - a protocol for a cross-sectional multi-centre study	http://dx.doi.org/10.1186/s12904-021-00897-x		395
['Wan, Yang', 'Cai, Yan', 'Liao, Shiyi', 'Zhao, Qin', 'Wang, Yangyang', 'Song, Xiaozhen', 'Meng, Steven Siyao', 'Ji, Xiaoyi', 'Wu, Yue', 'Qiu, Peiyuan']	2023	Smartphone-based versus traditional face-to-face collaborative care for community-dwelling older adults living with dementia in China: protocol for an implementation science-based sequential multiple assignment randomised trial	http://dx.doi.org/10.1136/bmjopen-2022-067406		396
['Lowe, Abigail E', 'Voo, Teck Chuan', 'Lee, Lisa M', 'Dineen Gillespie, Kelly K', 'Feig, Christy', 'Ferdinand, Alva O', 'Mohapatra, Seema', 'Brett-Major, David M', 'Wynia, Matthew K']	2022	Uncertainty, scarcity and transparency: Public health ethics and risk communication in a pandemic	http://dx.doi.org/10.1016/j.lana.2022.100374		397
['Suslu, Burak', 'Ali, Fakhre', 'Jennions, Ian K']	2023	Understanding the Role of Sensor Optimisation in Complex Systems	http://dx.doi.org/10.3390/s23187819		398
['Inau, Esther Thea', 'Sack, Jean', 'Waltemath, Dagmar', 'Zeleke, Atinkut Alamirrew']	2023	Initiatives, Concepts, and Implementation Practices of the Findable, Accessible, Interoperable, and Reusable Data Principles in Health Data Stewardship: Scoping Review	http://dx.doi.org/10.2196/45013		399
['Selvik, Jon Tømmerås', 'Elvik, Rune', 'Abrahamsen, Eirik Bjorheim']	2019	Can the use of road safety measures on national roads in Norway be interpreted as an informal application of the ALARP principle?	http://dx.doi.org/10.1016/j.aap.2019.105363		400
['Derkyi-Kwarteng, Abigail Nyarko Codjoe', 'Agyepong, Irene Akua', 'Enyimayew, Nana', 'Gilson, Lucy']	2021	A Narrative Synthesis Review of Out-of-Pocket Payments for Health Services Under Insurance Regimes: A Policy Implementation Gap Hindering Universal Health Coverage in Sub-Saharan Africa	http://dx.doi.org/10.34172/ijhpm.2021.38		401
['Nadort, Els', 'Schouten, Robbert W', 'Dekker, Friedo W', 'Honig, Adriaan', 'van Oppen, Patricia', 'Siegert, Carl E H']	2019	The (cost) effectiveness of guided internet-based self-help CBT for dialysis patients with symptoms of depression: study protocol of a randomised controlled trial	http://dx.doi.org/10.1186/s12888-019-2363-5		402
['Ziegler, Andreas', 'Öner, Alper', 'Quadflieg, Gisela', 'Betschart, Raphael O', 'Thiéry, Alexandre', 'Babel, Hugo', 'Mwambi, Henry G', 'Neumeyer, Henriette', 'Mackschin, Steffen', 'Hintz, Sissy', 'Mann, Miriam', 'Dittrich, Hermann', 'Schmidt, Christian']	2023	Cost-effectiveness of a telemonitoring programme in patients with cardiovascular diseases compared with standard of care	http://dx.doi.org/10.1136/heartjnl-2023-322518		403
['Piotrowski, Alexandra', 'Meyer, Martha', 'Burkholder, Iris', 'Renaud, Dagmar', 'Müller, Markus Alexander', 'Lehr, Thorsten', 'Laag, Sonja', 'Meiser, Joachim', 'Manderscheid, Lisa', 'Köberlein-Neu, Juliane']	2020	Effect of an interprofessional care concept on the hospitalization of nursing home residents: study protocol for a cluster-randomized controlled trial	http://dx.doi.org/10.1186/s13063-020-04325-y		404
['Rivas-Ruiz, Francisco', 'Machón, Mónica', 'Mateo-Abad, Maider', 'Contreras-Fernández, Eugenio', 'Güell, Carolina', 'Baro-Rodríguez, Luis', 'Vrotsou, Kalliopi', 'Quirós-López, Raúl', 'Vergara, Itziar', 'investigators, InFrAP']	2020	Tackling frailty at primary care: evaluation of the effectiveness of a multicomponent intervention through a randomised controlled trial: study protocol	http://dx.doi.org/10.1136/bmjopen-2019-034591		405
['Andersson, Emelie', 'Persson, Sofie', 'Hallén, Nino', 'Ericsson, Åsa', 'Thielke, Desirée', 'Lindgren, Peter', 'Steen Carlsson, Katarina', 'Jendle, Johan']	2020	Costs of diabetes complications: hospital-based care and absence from work for 392,200 people with type 2 diabetes and matched control participants in Sweden	http://dx.doi.org/10.1007/s00125-020-05277-3		406
['Zhang, Shihui', 'An, Kangxin', 'Li, Jin', 'Weng, Yuwei', 'Zhang, Shaohui', 'Wang, Shuxiao', 'Cai, Wenjia', 'Wang, Can', 'Gong, Peng']	2021	Incorporating health co-benefits into technology pathways to achieve China's 2060 carbon neutrality goal: a modelling study	http://dx.doi.org/10.1016/S2542-5196(21)00252-7		407
['Bin Noon, Gaya', 'Hanjahanja-Phiri, Thokozani', 'Dave, Harishree', 'Fadrique, Laura', 'Teague, Jennifer', 'Morita, Plinio P']	2023	Exploring the Role of Active Assisted Living in the Continuum of Care for Older Adults: Thematic Analysis	http://dx.doi.org/10.2196/40606		408
['Ruiz de Viñaspre-Hernández, Regina', 'Gea-Caballero, Vicente', 'Juárez-Vela, Raúl', 'Iruzubieta-Barragán, Francisco Javier']	2020	The definition, screening, and treatment of postpartum anemia: A systematic review of guidelines	http://dx.doi.org/10.1111/birt.12519		409
['Khosravi, Sepehr', 'Khayyamfar, Amirmahdi', 'Shemshadi, Milad', 'Koltapeh, Masoud Pourghahramani', 'Sadeghi-Naini, Mohsen', 'Ghodsi, Zahra', 'Shokraneh, Farhad', 'Bardsiri, Mohadeseh Sarbaz', 'Derakhshan, Pegah', 'Komlakh, Khalil', 'Vaccaro, Alex R', 'Fehlings, Michael G', 'Guest, James D', 'Noonan, Vanessa', 'Rahimi-Movaghar, Vafa']	2021	Indicators of Quality of Care in Individuals With Traumatic Spinal Cord Injury: A Scoping Review	http://dx.doi.org/10.1177/2192568220981988		410
['Mork-Knudsen, H', 'Lysdahl, K B', 'Chilanga, C C']	2021	Workplace factors facilitating the radiographers' assessment of referrals for diagnostic imaging - A qualitative study	http://dx.doi.org/10.1016/j.radi.2021.07.013		411
['Sant, Vikas K', 'Kardam, Priyanka', 'Jain, Kanu', 'Mehendiratta, Monica', 'Rehani, Shweta', 'Singh, Prateek']	2023	Publishing your research work: Updated concepts and nuances of few metrics used to assess journal quality	http://dx.doi.org/10.4103/jomfp.jomfp_316_23		412
['Gotlib Conn, Lesley', 'Hoeft, Christopher', 'Neal, Melanie', 'Nathens, Avery']	2019	Use of performance reports among trauma medical directors and programme managers in the American College of Surgeons' Trauma Quality Improvement Program: a qualitative analysis	http://dx.doi.org/10.1136/bmjqs-2018-008797		413
['Takura, Tomoyuki', 'Hiramatsu, Makoto', 'Nakamoto, Hidetomo', 'Kuragano, Takahiro', 'Minakuchi, Jun', 'Ishida, Hironori', 'Nakayama, Masaaki', 'Takahashi, Susumu', 'Kawanishi, Hideki']	2019	Health economic evaluation of peritoneal dialysis based on cost-effectiveness in Japan: a preliminary study	http://dx.doi.org/10.2147/CEOR.S212911		414
['Aasdahl, Lene', 'Fimland, Marius Steiro']	2019	Is there really a "golden hour" for work disability interventions? A narrative review	http://dx.doi.org/10.1080/09638288.2018.1503735		415
['Brouwer, Elizabeth', 'Yeung, Kai', 'Barthold, Douglas', 'Hansen, Ryan']	2021	Characterizing patient assistance program use and patient responsiveness to specialty drug price for multiple sclerosis in a mid-size integrated health system	http://dx.doi.org/10.18553/jmcp.2021.27.6.732		416
["D'Alessandro, Claudia", 'Benedetti, Alessia', 'Di Paolo, Antonello', 'Giannese, Domenico', 'Cupisti, Adamasco']	2022	Interactions between Food and Drugs, and Nutritional Status in Renal Patients: A Narrative Review	http://dx.doi.org/10.3390/nu14010212		417
['Hall, Tristen L', 'Barrientos-Ortiz, Charlene', 'Peña-Jackson, Griselda', 'Fultineer, Courtney', 'Werner, Kevin', 'Sunshine, Justine']	2021	Facilitators and Barriers to Patient-Centered Outcomes Research Partnership Sustainability in the United States	http://dx.doi.org/10.17294/2330-0698.1770		418
['Fischer, Gabriel Souto', 'Righi, Rodrigo da Rosa', 'Costa, Cristiano André da', 'Galante, Guilherme', 'Griebler, Dalvan']	2019	Towards Evaluating Proactive and Reactive Approaches on Reorganizing Human Resources in IoT-Based Smart Hospitals	http://dx.doi.org/10.3390/s19173800		419
['Srivastava, Amber', 'Salapaka, Srinivasa M']	2022	Parameterized MDPs and Reinforcement Learning Problems-A Maximum Entropy Principle-Based Framework	http://dx.doi.org/10.1109/TCYB.2021.3102510		420
['Hailu, Samuel', 'Leulseged, Amanuel', 'Lemma, Shikuria']	2022	Patient-Reported Outcome Measures for Acetabular Fractures Treated Operatively without a C-Arm in Ethiopia	http://dx.doi.org/10.2106/JBJS.22.00333		421
['Quan, Amanda My Linh', 'Mah, Cassandra', 'Krebs, Emanuel', 'Zang, Xiao', 'Chen, Siyuan', 'Althoff, Keri', 'Armstrong, Wendy', 'Behrends, Czarina Navos', 'Dombrowski, Julia C', 'Enns, Eva', 'Feaster, Daniel J', 'Gebo, Kelly A', 'Goedel, William C', 'Golden, Matthew', 'Marshall, Brandon D L', 'Mehta, Shruti H', 'Pandya, Ankur', 'Schackman, Bruce R', 'Strathdee, Steffanie A', 'Sullivan, Patrick', …	2021	Improving health equity and ending the HIV epidemic in the USA: a distributional cost-effectiveness analysis in six cities	http://dx.doi.org/10.1016/S2352-3018(21)00147-8		422
['Crump, Lisa', 'Maidane, Yahya', 'Mauti, Stephanie', 'Tschopp, Rea', 'Ali, Seid Mohammed', 'Abtidon, Rahma', 'Bourhy, Hervé', 'Keita, Zakaria', 'Doumbia, Seydou', 'Traore, Abdallah', 'Bonfoh, Bassirou', 'Tetchi, Mathilde', 'Tiembré, Issaka', 'Kallo, Vessaly', 'Paithankar, Vega', 'Zinsstag, Jakob']	2021	From reverse innovation to global innovation in animal health: A review	http://dx.doi.org/10.1016/j.heliyon.2021.e08044		423
['Shih, Ya-Chen Tina', 'Cortes, Jorge E', 'Kantarjian, Hagop M']	2019	Treatment value of second-generation BCR-ABL1 tyrosine kinase inhibitors compared with imatinib to achieve treatment-free remission in patients with chronic myeloid leukaemia: a modelling study	http://dx.doi.org/10.1016/S2352-3026(19)30087-0		424
['Parker, Joshua']	2022	Barriers to green inhaler prescribing: ethical issues in environmentally sustainable clinical practice	http://dx.doi.org/10.1136/jme-2022-108388		425
['Li, Wanheng', 'Li, Xiru']	2022	Development of intraoperative assessment of margins in breast conserving surgery: a narrative review	http://dx.doi.org/10.21037/gs-21-652		426
['Kong, Yek-Ching', 'Kimman, Merel', 'Subramaniam, Shridevi', 'Yip, Cheng-Har', 'Jan, Stephen', 'Aung, Soe', 'Khoa, Mai Trong', 'Ngelangel, Corazon A', 'Nyein, Htun Lwin', 'Sangrajrang, Suleeporn', 'Tanabodee, Jitraporn', 'Bhoo-Pathy, Nirmala', 'Group, ACTION Study']	2022	Out-of-pocket payments for complementary medicine following cancer and the effect on financial outcomes in middle-income countries in southeast Asia: a prospective cohort study	http://dx.doi.org/10.1016/S2214-109X(21)00595-7		427
['Reynolds, Jillian', 'Gadsby, Erica', 'Rijken, Mieke', 'Stoop, Annerieke', 'Espallargues, Mireia', 'Lloyd, Helen M', 'Close, James', 'de Bruin, Simone']	2021	Measuring Older Peoples' Experiences of Person-Centred Coordinated Care: Experience and Methodological Reflections from Applying a Patient Reported Experience Measure in SUSTAIN	http://dx.doi.org/10.5334/ijic.5504		428
['Robin, Florian', 'Roy, Maxim', 'Kuftedjian, Alexandre', 'Perret, Laurelie', 'Lavoie, Frédéric', 'Castonguay, Alexandre', 'Pomey, Marie-Pascale', 'Zaouter, Cedrick', 'Pare, Guy']	2023	A Medicoeconomic Evaluation of a Telehealth Platform for Elective Outpatient Surgeries: Protocol for a Randomized Controlled Trial	http://dx.doi.org/10.2196/44006		429
['Howard, Michelle', 'Pfaff, Kathryn', 'Sattler, Deborah', 'Dolovich, Lisa', 'Marshall, Denise', 'Zwarenstein, Merrick', 'Upshur, Ross']	2022	Achieving holistic, quality-of-life focused care: description of a Compassion Care Community initiative in Canada	http://dx.doi.org/10.1093/heapro/daac067		430
['Tatlock, Sophi', 'Sully, Kate', 'Batish, Anjali', 'Finbow, Chelsea', 'Neill, William', 'Lines, Carol', 'Brennan, Roisin', 'Adlard, Nicholas', 'Backhouse, Tamara']	2023	Individual Differences in the Patient Experience of Relapsing Multiple Sclerosis (RMS): A Multi-Country Qualitative Exploration of Drivers of Treatment Preferences Among People Living with RMS	http://dx.doi.org/10.1007/s40271-023-00617-y		431
['de Ruig, Lars T', 'Barnard, Patrick L', 'Botzen, W J Wouter', 'Grifman, Phyllis', 'Hart, Juliette Finzi', 'de Moel, Hans', 'Sadrpour, Nick', 'Aerts, Jeroen C J H']	2019	An economic evaluation of adaptation pathways in coastal mega cities: An illustration for Los Angeles	http://dx.doi.org/10.1016/j.scitotenv.2019.04.308		432
['Guthi, Raja-Sekhar', 'Tondera, Katharina', 'Gillot, Sylvie', 'Buffière, Pierre', 'Boillot, Mathieu', 'Chazarenc, Florent']	2022	A-Stage process - Challenges and drawbacks from lab to full scale studies: A review	http://dx.doi.org/10.1016/j.watres.2022.119044		433
['Giles, Michelle L', 'Khai, Kong', 'Krishnaswamy, Sushena', 'Bellamy, Karen', 'Angliss, Margaret', 'Smith, Christopher', 'Fay, Olivia', 'Paddle, Paul', 'Vollenhoven, Beverley']	2021	An evaluation of strategies to achieve greater than 90% coverage of maternal influenza and pertussis vaccines including an economic evaluation	http://dx.doi.org/10.1186/s12884-021-04248-9		434
['Cocchieri, Riccardo', 'van de Wetering, Bertus', 'Stijnen, Marco', 'Riezebos, Robert', 'de Mol, Bastian']	2021	The Impact of Biomedical Engineering on the Development of Minimally Invasive Cardio-Thoracic Surgery	http://dx.doi.org/10.3390/jcm10173877		435
['Benmarhnia, Tarik', 'Hajat, Anjum', 'Kaufman, Jay S']	2021	Inferential challenges when assessing racial/ethnic health disparities in environmental research	http://dx.doi.org/10.1186/s12940-020-00689-5		436
['Anand, T N', 'Joseph, Linju Maria', 'Geetha, A V', 'Prabhakaran, Dorairaj', 'Jeemon, Panniyammakal']	2019	Task sharing with non-physician health-care workers for management of blood pressure in low-income and middle-income countries: a systematic review and meta-analysis	http://dx.doi.org/10.1016/S2214-109X(19)30077-4		437
['Schaub, Stephanie K', 'Oh, Justin', 'Menghini, Anthony M', 'Taylor, Mallory R', 'Blau, Molly H', 'Murphy, Blair', 'Lo, Andrea', 'Chapple, Alayne', 'Rosenberg, Abby R', 'Ermoian, Ralph P', 'Tsang, Derek S']	2024	Little patients, big impacts: a narrative review of palliative and emergent radiotherapy for pediatric cancers	http://dx.doi.org/10.21037/apm-23-505		438
['Makhmutov, Rustem', 'Meyer, Gabriele', 'Ellen, Moriah E', 'Fleischer, Steffen']	2023	Avoidable Care Transitions: A Consensus-Based Definition Using a Delphi Technique	http://dx.doi.org/10.1093/geroni/igad106		439
['Wright, Charlene', 'Kelly, Jaimon T', 'Byrnes, Joshua', 'Campbell, Katrina L', 'Healy, Rebecca', 'Musial, Jane', 'Hamilton, Kyra']	2023	A non-randomised feasibility study of a mHealth follow-up program in bariatric surgery	http://dx.doi.org/10.1186/s40814-023-01401-3		440
['Basnayake, Chamara', 'Kamm, Michael A', 'Stanley, Annalise', "Wilson-O'Brien, Amy", 'Burrell, Kathryn', 'Lees-Trinca, Isabella', 'Khera, Angela', 'Kantidakis, Jim', 'Wong, Olivia', 'Fox, Kate', 'Talley, Nicholas J', 'Liew, Danny', 'Salzberg, Michael R', 'Thompson, Alexander J']	2020	Standard gastroenterologist versus multidisciplinary treatment for functional gastrointestinal disorders (MANTRA): an open-label, single-centre, randomised controlled trial	http://dx.doi.org/10.1016/S2468-1253(20)30215-6		441
['Tol, Maria C J M', 'Willigenburg, Nienke W', 'Willems, Hanna C', 'Gosens, Taco', 'Rasker, Ariena', 'Heetveld, Martin J', 'Schotanus, Martijn G M', 'Van Dongen, Johanna M', 'Eggen, Bart', 'Kormos, Mate', 'Van der Pas, Stéphanie L', 'Van der Vaart, Aad W', 'Poolman, Rudolf W', 'group, APOLLO research']	2022	Posterolateral or direct lateral approach for cemented hemiarthroplasty after femoral neck fracture (APOLLO): protocol for a multicenter randomized controlled trial with economic evaluation and natural experiment alongside	http://dx.doi.org/10.2340/17453674.2022.4547		442
['Stanford, Richard H', 'Lau, Matthew S', 'Li, Yong', 'Stemkowski, Stephen']	2019	External Validation of a COPD Risk Measure in a Commercial and Medicare Population: The COPD Treatment Ratio	http://dx.doi.org/10.18553/jmcp.2019.25.1.058		443
['Jamuar, Saumya', 'Palmer, Richard', 'Dawkins, Hugh', 'Lee, Dae-Wook', 'Helmholz, Petra', 'Baynam, Gareth']	2023	3D facial analysis for rare disease diagnosis and treatment monitoring: Proof-Of-Concept plan for hereditary angioedema	http://dx.doi.org/10.1371/journal.pdig.0000090		444
['Cunningham, Lucy A', 'Landeiro, Filipa', 'Leal, José']	2023	Patient journey and costs through a brain health clinic compared with a memory clinic: a costing study	http://dx.doi.org/10.1016/S0140-6736(23)02077-9		445
['Soffe, Burke W', 'Miranda, Justine E', 'Fang, Jenny', 'Epperson, Daniel G', 'Lara, Roberto A', 'Williamson, Hazel L', 'Lipsky, Martin S']	2021	Development and implementation of a patient assistance fund: a descriptive study	http://dx.doi.org/10.1186/s12913-020-06000-z		446
['Bahl, Amit', 'Johnson, Steven', 'Alsbrooks, Kimberly', 'Mares, Alicia', 'Gala, Smeet', 'Hoerauf, Klaus']	2021	Defining difficult intravenous access (DIVA): A systematic review	http://dx.doi.org/10.1177/11297298211059648		447
['Weidmann, Anita E', 'Cadogan, Cathal A', 'Fialová, Daniela', 'Hazen, Ankie', 'Henman, Martin', 'Lutters, Monika', 'Okuyan, Betul', 'Paudyal, Vibhu', 'Wirth, Francesca']	2023	How to write a successful grant application: guidance provided by the European Society of Clinical Pharmacy	http://dx.doi.org/10.1007/s11096-023-01543-7		448
['Farrokhi, Shawn', 'Russell Esposito, Elizabeth', 'McPherson, Danielle', 'Mazzone, Brittney', 'Condon, Rachel', 'Patterson, Charity G', 'Schneider, Michael', 'Greco, Carol M', 'Delitto, Anthony', 'Highsmith, M Jason', 'Hendershot, Brad D', 'Maikos, Jason', 'Dearth, Christopher L']	2020	Resolving the Burden of Low Back Pain in Military Service Members and Veterans (RESOLVE): Protocol for a Multisite Pragmatic Clinical Trial	http://dx.doi.org/10.1093/pm/pnaa367		449
['Saini, Jagriti', 'Dutta, Maitreyee', 'Marques, Goncalo']	2021	Sensors for indoor air quality monitoring and assessment through Internet of Things: a systematic review	http://dx.doi.org/10.1007/s10661-020-08781-6		450
['Putra, Manesha', 'Balasooriya, Madagedara Maduka', 'Boscia, Alexander L', 'Dalkiran, Evrim', 'Sokol, Robert J']	2019	The Impact of the New Hypertension Guidelines to Low-Dose Aspirin Prophylaxis Eligibility for the Prevention of Preeclampsia: A Cost-Benefit Analysis	http://dx.doi.org/10.1055/s-0039-1697588		451
['Sandman, Lars', 'Hansson, Emma']	2020	An ethics analysis of the rationale for publicly funded plastic surgery	http://dx.doi.org/10.1186/s12910-020-00539-6		452
['Stumpo, Vittorio', 'Staartjes, Victor E', 'Quddusi, Ayesha', 'Corniola, Marco V', 'Tessitore, Enrico', 'Schröder, Marc L', 'Anderer, Erich G', 'Stienen, Martin N', 'Serra, Carlo', 'Regli, Luca']	2021	Enhanced Recovery After Surgery strategies for elective craniotomy: a systematic review	http://dx.doi.org/10.3171/2020.10.JNS203160		453
['Kauczor, Hans-Ulrich', 'Baird, Anne-Marie', 'Blum, Torsten Gerriet', 'Bonomo, Lorenzo', 'Bostantzoglou, Clementine', 'Burghuber, Otto', 'Čepická, Blanka', 'Comanescu, Alina', 'Couraud, Sébastien', 'Devaraj, Anand', 'Jespersen, Vagn', 'Morozov, Sergey', 'Agmon, Inbar Nardi', 'Peled, Nir', 'Powell, Pippa', 'Prosch, Helmut', 'Ravara, Sofia', 'Rawlinson, Janette', 'Revel, Marie-Pierre', 'Silva, Mar…	2020	ESR/ERS statement paper on lung cancer screening	http://dx.doi.org/10.1007/s00330-020-06727-7		454
['Kumar, Pankaj']	2019	Numerical quantification of current status quo and future prediction of water quality in eight Asian megacities: challenges and opportunities for sustainable water management	http://dx.doi.org/10.1007/s10661-019-7497-x		455
['Konstantinou, Kika', 'Lewis, Martyn', 'Dunn, Kate M', 'Ogollah, Reuben', 'Artus, Majid', 'Hill, Jonathan C', 'Hughes, Gemma', 'Robinson, Michelle', 'Saunders, Benjamin', 'Bartlam, Bernadette', 'Kigozi, Jesse', 'Jowett, Sue', 'Mallen, Christian D', 'Hay, Elaine M', 'van der Windt, Danielle A', 'Foster, Nadine E']	2020	Stratified care versus usual care for management of patients presenting with sciatica in primary care (SCOPiC): a randomised controlled trial	http://dx.doi.org/10.1016/S2665-9913(20)30099-0		456
['Zhao, Chunyang', 'Yin, Yan', 'Zhu, Chengrui', 'Zhu, Min', 'Ji, Tianlong', 'Li, Zhonghao', 'Cai, Jiayi']	2023	Drug therapies for treatment of idiopathic pulmonary fibrosis: a systematic review, Bayesian network meta-analysis, and cost-effectiveness analysis	http://dx.doi.org/10.1016/j.eclinm.2023.102071		457
['Drummond, Colin', 'Hillyard, Miriam', 'Leonhardt, Marja', 'Wurst, Frieder', 'Dom, Geert', 'Mann, Karl', 'Bramness, Jørgen G']	2020	Comparison of European Clinical Guidelines on the Management of Alcohol Use Disorders	http://dx.doi.org/10.1159/000512112		458
['Hammer, Ola-Lars', 'Jakobsen, Rune Bruhn', 'Clementsen, Stale', 'Fuglesang, Hendrik', 'Bjornelv, Gudrun Waaler', 'Randsborg, Per-Henrik']	2020	Cost-Effectiveness of Volar Locking Plate Compared with Augmented External Fixation for Displaced Intra-Articular Wrist Fractures	http://dx.doi.org/10.2106/JBJS.19.01288		459
['Yevtushenko, Pavlo', 'Goubergrits, Leonid', 'Gundelwein, Lina', 'Setio, Arnaud', 'Ramm, Heiko', 'Lamecker, Heiko', 'Heimann, Tobias', 'Meyer, Alexander', 'Kuehne, Titus', 'Schafstedde, Marie']	2022	Deep Learning Based Centerline-Aggregated Aortic Hemodynamics: An Efficient Alternative to Numerical Modeling of Hemodynamics	http://dx.doi.org/10.1109/JBHI.2021.3116764		460
['Barretto, Caroline', 'Rincón, Cristian', 'Portmann, Anne-Catherine', 'Ngom-Bru, Catherine']	2021	Whole Genome Sequencing Applied to Pathogen Source Tracking in Food Industry: Key Considerations for Robust Bioinformatics Data Analysis and Reliable Results Interpretation	http://dx.doi.org/10.3390/genes12020275		461
['Komolafe, M A', 'Idowu, A O', 'Peter, M E', 'Oyinlola, H W', 'Sanusi, A A', 'Balogun, S A', 'Olateju, S O', 'Adebowale, A A', 'Fawale, M B', 'Komolafe, E O']	2023	Neurocritical Care in Nigeria	https://www.ncbi.nlm.nih.gov/pubmed/37390330		462
['Quinn, Matthew', 'Gray, Daniel', 'Bardan, Ahmed Shalaby', 'Zarei-Ghanavati, Mehran', 'Sparrow, John', 'Liu, Christopher']	2020	A stakeholder meeting exploring the ethical perspectives of immediately sequential bilateral cataract surgery	http://dx.doi.org/10.1136/medethics-2020-106412		463
['Aubry, Tim', 'Bloch, Gary', 'Brcic, Vanessa', 'Saad, Ammar', 'Magwood, Olivia', 'Abdalla, Tasnim', 'Alkhateeb, Qasem', 'Xie, Edward', 'Mathew, Christine', 'Hannigan, Terry', 'Costello, Chris', 'Thavorn, Kednapa', 'Stergiopoulos, Vicky', 'Tugwell, Peter', 'Pottie, Kevin']	2020	Effectiveness of permanent supportive housing and income assistance interventions for homeless individuals in high-income countries: a systematic review	http://dx.doi.org/10.1016/S2468-2667(20)30055-4		464
['Cimler, Richard', 'Maresova, Petra', 'Kuhnova, Jitka', 'Kuca, Kamil']	2019	Predictions of Alzheimer's disease treatment and care costs in European countries	http://dx.doi.org/10.1371/journal.pone.0210958		465
['Koly, Kamrun Nahar', 'Baskin, Cleo', 'Khanam, Ivylata', 'Rao, Mala', 'Rasheed, Sabrina', 'Law, Graham R', 'Sarker, Farhana', 'Gnani, Shamini']	2021	Educational and Training Interventions Aimed at Healthcare Workers in the Detection and Management of People With Mental Health Conditions in South and South-East Asia: A Systematic Review	http://dx.doi.org/10.3389/fpsyt.2021.741328		466
['McKeon, John F', 'Alvarez, Paul M', 'Vajapey, Anuhya S', 'Sarac, Nikolas', 'Spitzer, Andrew I', 'Vajapey, Sravya P']	2021	Expanding Role of Technology in Rehabilitation After Lower-Extremity Joint Replacement: A Systematic Review	http://dx.doi.org/e21.00016		467
['Faruki, Adeel A', 'Zane, Richard D', 'Wiler, Jennifer L']	2022	The Role of Academic Health Systems in Leading the "Third Wave" of Digital Health Innovation	http://dx.doi.org/10.2196/32679		468
['Griffin, James', 'Davis, Edward T', 'Parsons, Helen', 'Gemperle Mannion, Elke', 'Khatri, Chetan', 'Ellard, David R', 'Blyth, Mark J', 'Clement, Nicholas David', 'Deehan, David', 'Flynn, Nicholas', 'Fox, Josephine', 'Grant, Nicholas J', 'Haddad, Fares S', 'Hutchinson, Charles E', 'Mason, James', 'Mohindru, Bishal', 'Scott, Chloe E H', 'Smith, Toby O', 'Skinner, John A', 'Toms, Andrew D', 'Rees, …	2023	Robotic Arthroplasty Clinical and cost Effectiveness Randomised controlled trial (RACER-knee): a study protocol	http://dx.doi.org/10.1136/bmjopen-2022-068255		469
['Otsuki, Naoko', 'Fukui, Sakiko', 'Nakatani, Eiji']	2019	Quality and cost-effectiveness analyses of home-visit nursing based on the frequency of nursing care visits and patients' quality of life: A pilot study	http://dx.doi.org/10.1111/ggi.13816		470
['Lebenbaum, Michael', 'Cheng, Joyce', 'de Oliveira, Claire', 'Kurdyak, Paul', 'Zaheer, Juveria', 'Hancock-Howard, Rebecca', 'Coyte, Peter C']	2020	Evaluating the Cost Effectiveness of a Suicide Prevention Campaign Implemented in Ontario, Canada	http://dx.doi.org/10.1007/s40258-019-00511-5		471
['Dong, Ivy', 'Klodas, Elizabeth']	2020	Healthcare Cost Implications of Utilizing a Dietary Intervention to Lower LDL Cholesterol: Proof of Concept Actuarial Analysis and Recommendations	http://dx.doi.org/10.1007/s11886-020-01397-9		472
['Bednar, E Dimitra', 'Bergin, Brad', 'Kishta, Waleed']	2021	Comparison of Magnetically Controlled Growing Rods with Other Distraction-Based Surgical Technologies for Early-Onset Scoliosis: A Systematic Review and Meta-Analysis	http://dx.doi.org/10.2106/JBJS.RVW.20.00062		473
['Muttalib, Fiona', 'Ballard, Ellis', 'Langton, Josephine', 'Malone, Sara', 'Fonseca, Yudy', 'Hansmann, Andreas', 'Remy, Kenneth', 'Hovmand, Peter', 'Doctor, Allan']	2021	Application of systems dynamics and group model building to identify barriers and facilitators to acute care delivery in a resource limited setting	http://dx.doi.org/10.1186/s12913-020-06014-7		474
['Xu, Lizhen', 'Mao, Yaqian', 'Chen, Gang']	2020	Risk factors for 2019 novel coronavirus disease (COVID-19) patients progressing to critical illness: a systematic review and meta-analysis	http://dx.doi.org/10.18632/aging.103383		475
['Wu, Qiwei L', 'Tang, Lu']	2021	What Satisfies Parents of Pediatric Patients in China: A Grounded Theory Building Analysis of Online Physician Reviews	http://dx.doi.org/10.1080/10410236.2021.1888437		476
['Rivers, Zachary', 'Roth, Joshua A', 'Wright, Winona', 'Rim, Sun Hee', 'Richardson, Lisa C', 'Thomas, Cheryll C', 'Townsend, Julie S', 'Ramsey, Scott D']	2023	Translating an Economic Analysis into a Tool for Public Health Resource Allocation in Cancer Survivorship	http://dx.doi.org/10.1177/23814683231153378		477
['Perry, Catherine', 'Atkinson, Ross A', 'Griffiths, Jane', 'Wilson, Paul M', 'Lavallée, Jacqueline F', 'Cullum, Nicky', 'Dumville, Jo C']	2023	Barriers and facilitators to use of compression therapy by people with venous leg ulcers: A qualitative exploration	http://dx.doi.org/10.1111/jan.15608		478
['Costa Freitas, Maria de Belém', 'Xavier, António', 'Fragoso, Rui', 'Antunes, Carla']	2022	A composite indicator to measure sustainable water use in Portugal: A compromise programming approach	http://dx.doi.org/10.1016/j.jenvman.2022.114791		479
['Wade, Cian', 'Frazer, John Scott', 'Qian, Evelyn', 'Davidson, Lien M', 'Dash, Suzanne', 'Te Water Naudé, Anna', 'Ramakrishan, Rema', 'Aluvaala, Jalemba', 'Lakhoo, Kokila', 'English, Mike']	2020	Development of locally relevant clinical guidelines for procedure-related neonatal analgesic practice in Kenya: a systematic review and meta-analysis	http://dx.doi.org/10.1016/S2352-4642(20)30182-6		480
['Mentzakis, Emmanouil', 'Tkacz, Daria', 'Rivas, Carol']	2020	A proof-of-concept framework for the preference elicitation and evaluation of health informatics technologies: the online PRESENT patient experience dashboard as a case example	http://dx.doi.org/10.1186/s12911-020-1098-z		481
['Reuter, Susanne', 'Schmalfeldt, Barbara', 'Haas, Sebastian A', 'Zapf, Antonia', 'Cevirme, Sinan', 'Prieske, Katharina', 'Wölber, Linn', 'Müller, Volkmar', 'Zöllner, Christian', 'Jaeger, Anna']	2023	Impact of Introducing a PACU24 Concept on the Perioperative Outcome of Patients with Advanced Ovarian Cancer Treated with Cytoreductive Surgery	http://dx.doi.org/10.1055/a-2055-9349		482
['Whiting, Samantha', 'Robertson, David', 'Bannigan, Katrina']	2019	Primary care models for community-dwelling adults with long-term conditions: a scoping review protocol	http://dx.doi.org/10.11124/JBISRIR-2017-004003		483
['Purnell, Larissa', 'Sierra, Maribel', 'Lisker, Sarah', 'Lim, Melissa S', 'Bailey, Emma', 'Sarkar, Urmimala', 'Lyles, Courtney R', 'Nguyen, Kim H']	2023	Acceptability and Usability of a Wearable Device for Sleep Health Among English- and Spanish-Speaking Patients in a Safety Net Clinic: Qualitative Analysis	http://dx.doi.org/10.2196/43067		484
['Alvarado-Dyer, Ronald', 'Aguilera, Sergio', 'Chesnut, Randall M', 'Videtta, Walter', 'Fischer, Danilo', 'Jibaja, Manuel', 'Godoy, Daniel A', 'Garcia, Roxanna M', 'Goldenberg, Fernando D', 'Lazaridis, Christos']	2023	Managing Severe Traumatic Brain Injury Across Resource Settings: Latin American Perspectives	http://dx.doi.org/10.1007/s12028-022-01670-5		485
['Fan, Min', 'Stephan, Anna-Janina', 'Emmert-Fees, Karl', 'Peters, Annette', 'Laxy, Michael']	2023	Health and economic impact of improved glucose, blood pressure and lipid control among German adults with type 2 diabetes: a modelling study	http://dx.doi.org/10.1007/s00125-023-05950-3		486
['Wachenhausen, Heike', 'Peters, Jens']	2022	[More transparency in clinical research: How are the new transparency regulations assessed from the perspective of the pharmaceutical industry?]	http://dx.doi.org/10.1007/s00103-022-03633-9		487
['Rasku, Tuija', 'Kaunonen, Marja', 'Thyer, Elizabeth', 'Paavilainen, Eija', 'Joronen, Katja']	2019	The core components of Community Paramedicine - integrated care in primary care setting: a scoping review	http://dx.doi.org/10.1111/scs.12659		488
['Lacaze, Paul', 'Marquina, Clara', 'Tiller, Jane', 'Brotchie, Adam', 'Kang, Yoon-Jung', 'Merritt, Melissa A', 'Green, Robert C', 'Watts, Gerald F', 'Nowak, Kristen J', 'Manchanda, Ranjit', 'Canfell, Karen', 'James, Paul', 'Winship, Ingrid', 'McNeil, John J', 'Ademi, Zanfina']	2023	Combined population genomic screening for three high-risk conditions in Australia: a modelling study	http://dx.doi.org/10.1016/j.eclinm.2023.102297		489
['Park, Ha-Young', 'Yeom, In-Sun', 'Kim, Yoo-Jin']	2023	Telehealth interventions to support self-care of stroke survivors: An integrative review	http://dx.doi.org/10.1016/j.heliyon.2023.e16430		490
['Marqueen, Kathryn E', 'Kim, Edward', 'Ang, Celina', 'Mazumdar, Madhu', 'Buckstein, Michael', 'Ferket, Bart S']	2021	Cost-Effectiveness Analysis of Selective Internal Radiotherapy With Yttrium-90 Versus Sorafenib in Locally Advanced Hepatocellular Carcinoma	http://dx.doi.org/10.1200/OP.20.00443		491
['Froggatt, Katherine', 'Best, Ashley', 'Bunn, Frances', 'Burnside, Girvan', 'Coast, Joanna', 'Dunleavy, Lesley', 'Goodman, Claire', 'Hardwick, Ben', 'Jackson, Clare', 'Kinley, Julie', 'Davidson Lund, Anne', 'Lynch, Jennifer', 'Mitchell, Paul', 'Myring, Gareth', 'Patel, Shakil', 'Algorta, Guillermo Perez', 'Preston, Nancy', 'Scott, David', 'Silvera, Kate', 'Walshe, Catherine']	2020	A group intervention to improve quality of life for people with advanced dementia living in care homes: the Namaste feasibility cluster RCT	http://dx.doi.org/10.3310/hta24060		492
['Telisinghe, L', 'Ruperez, M', 'Amofa-Sekyi, M', 'Mwenge, L', 'Mainga, T', 'Kumar, R', 'Hassan, M', 'Chaisson, L H', 'Naufal, F', 'Shapiro, A E', 'Golub, J E', 'Miller, C', 'Corbett, E L', 'Burke, R M', 'MacPherson, P', 'Hayes, R J', 'Bond, V', 'Daneshvar, C', 'Klinkenberg, E', 'Ayles, H M']	2021	Does tuberculosis screening improve individual outcomes? A systematic review	http://dx.doi.org/10.1016/j.eclinm.2021.101127		493
['Hurwitz, Jason T', 'Grizzle, Amy J', 'Tyler, Carmelina S', 'Zapata, Lorenzo Villa', 'Malone, Daniel C']	2021	Cost-effectiveness of once-daily vs twice-daily tacrolimus among Hispanic and Black kidney transplant recipients	http://dx.doi.org/10.18553/jmcp.2021.27.7.948		494
['Lu, Yuqiong', 'Dai, Zhanjing', 'Chang, Feng', 'Wang, Li', 'He, Jiafang', 'Shi, Penghua', 'Zhang, Haitao', 'Lu, Yun']	2023	Whether and How Disutilities of Adverse Events were Used in the Economic Evaluation of Drug Therapy for Cancer Treatment	http://dx.doi.org/10.1007/s40273-022-01232-9		495
['Cainzos, Juan M', 'Andreu-Vazquez, Cristina', 'Guadagnini, Marcello', 'Rijpert-Duvivier, Angelique', 'Duffield, Todd']	2022	A systematic review of the cost of ketosis in dairy cattle	http://dx.doi.org/10.3168/jds.2021-21539		496
['Kelly, Hayden Thomas', 'Smith, Jordan James', 'Verdonschot, Angeliek', 'Kennedy, Sarah Grace', 'Scott, Joseph J', 'McKay, Heather', 'Nathan, Nicole', 'Sutherland, Rachel', 'Morgan, Philip James', 'Salmon, Jo', 'Penney, Dawn', 'Boyer, James', 'Lloyd, Rhodri S', 'Oldmeadow, Christopher', 'Reeves, Penny', 'Pursey, Kirrilly', 'Hua, Myna', 'Longmore, Sarah', 'Norman, Jennifer', 'Voukelatos, Alexande…	2023	Supporting adolescents' participation in muscle-strengthening physical activity: protocol for the 'Resistance Training for Teens' (RT4T) hybrid type III implementation-effectiveness trial	http://dx.doi.org/10.1136/bmjopen-2023-075488		497
['Wang, Siyang', 'Šuster, Simon', 'Baldwin, Timothy', 'Verspoor, Karin']	2022	Predicting Publication of Clinical Trials Using Structured and Unstructured Data: Model Development and Validation Study	http://dx.doi.org/10.2196/38859		498
['Abi-Rafeh, Jad', 'Hanna, Steven', 'Bassiri-Tehrani, Brian', 'Kazan, Roy', 'Nahai, Foad']	2023	Complications Following Facelift and Neck Lift: Implementation and Assessment of Large Language Model and Artificial Intelligence (ChatGPT) Performance Across 16 Simulated Patient Presentations	http://dx.doi.org/10.1007/s00266-023-03538-1		499
['Temple, Jane R', 'Robertson, Jon R']	2021	Conditional assurance: the answer to the questions that should be asked within drug development	http://dx.doi.org/10.1002/pst.2128		500
['Liang, Liang', 'Hou, Jue', 'Uno, Hajime', 'Cho, Kelly', 'Ma, Yanyuan', 'Cai, Tianxi']	2022	Semi-supervised approach to event time annotation using longitudinal electronic health records	http://dx.doi.org/10.1007/s10985-022-09557-5		501
['Vallée, Alexandre']	2024	Green hospitals face to climate change: Between sobriety and resilience	http://dx.doi.org/10.1016/j.heliyon.2024.e24769		502
['Bharti, Saroj Kundan', 'Gupta, Ishneet', 'Akshima', 'Madaan, Priyanka', 'Devi, Nagita', 'Dhir, Pooja', 'Negi, Sandeep', 'Sankhyan, Naveen', 'Sahu, Jitendra Kumar', 'Bansal, Dipika']	2023	Societal costs of illness for infantile epileptic spasms syndrome and evolutionary cost prediction in the era of WHO's IGAP	http://dx.doi.org/10.1016/j.eplepsyres.2023.107284		503
['Castro-Villarreal, Santiago', 'Beltran-Ostos, Adriana', 'Valencia, Carlos F']	2021	Estimation of Prevalence and Incremental Costs of Systemic Lupus Erythematosus in a Middle-Income Country Using Machine Learning on Administrative Health Data	http://dx.doi.org/10.1016/j.vhri.2021.04.005		504
['Carvalho de Oliveira, Caroline Cândida', 'Agati, Leandro Barile', 'Ribeiro, Camilla Moreira', 'Resende Aguiar, Valéria Cristina', 'Caffaro, Roberto Augusto', 'da Silva Santos, Marisa', 'Alves Fernandes, Ricardo Ribeiro', 'Alberto da Silva Magliano, Carlos', 'Tafur, Alfonso', 'Spyropoulos, Alex C', 'Lopes, Renato Delascio', 'Fareed, Jawed', 'Ramacciotti, Eduardo']	2023	Cost-effectiveness analysis of extended thromboprophylaxis with rivaroxaban versus no prophylaxis in high-risk patients after hospitalisation for COVID-19: an economic modelling study	http://dx.doi.org/10.1016/j.lana.2023.100543		505
['Kanavaki, Archontissa Maria', 'Lightfoot, Courtney Jane', 'Palmer, Jared', 'Wilkinson, Thomas James', 'Smith, Alice Caroline', 'Jones, Ceri Rhiannon']	2021	Kidney Care during COVID-19 in the UK: Perspectives of Healthcare Professionals on Impacts on Care Quality and Staff Well-Being	http://dx.doi.org/10.3390/ijerph19010188		506
['Dor-Haim, Horesh', 'Katzburg, Sara', 'Leibowitz, David']	2019	A Novel Digital Platform for a Monitored Home-based Cardiac Rehabilitation Program	http://dx.doi.org/10.3791/59019		507
['Hammond, Alison', 'Radford, Kathryn A', 'Ching, Angela', 'Prior, Yeliz', "O'Brien, Rachel", 'Woodbridge, Sarah', 'Culley, June', 'Parker, Jennifer', 'Holland, Paula']	2022	The Workwell trial: protocol for the process evaluation of a randomised controlled trial of job retention vocational rehabilitation for employed people with inflammatory arthritis	http://dx.doi.org/10.1186/s13063-022-06871-z		508
['Xu, Wenyan', 'Huang, Yue', 'Bai, Jie', 'Varughese, Anna M']	2019	A quality improvement project to reduce postoperative adverse respiratory events and increase safety in the postanesthesia care unit of a pediatric institution	http://dx.doi.org/10.1111/pan.13534		509
['Biersteker, Tom E', 'Boogers, Mark J', 'de Lind van Wijngaarden, Robert Af', 'Groenwold, Rolf Hh', 'Trines, Serge A', 'van Alem, Anouk P', 'Kirchhof, Charles Jhj', 'van Hof, Nicolette', 'Klautz, Robert Jm', 'Schalij, Martin J', 'Treskes, Roderick W']	2020	Use of Smart Technology for the Early Diagnosis of Complications After Cardiac Surgery: The Box 2.0 Study Protocol	http://dx.doi.org/10.2196/16326		510
['Pasricha, Sant-Rayn', 'Gheorghe, Adrian', 'Sakr-Ashour, Fayrouz', 'Arcot, Amrita', 'Neufeld, Lynnette', 'Murray-Kolb, Laura E', 'Suchdev, Parminder S', 'Bode, Michael']	2020	Net benefit and cost-effectiveness of universal iron-containing multiple micronutrient powders for young children in 78 countries: a microsimulation study	http://dx.doi.org/10.1016/S2214-109X(20)30240-0		511
['Afaneh, Tareq', 'Abu-Moghli, Fathieh', 'Ahmad, Muayyad']	2021	Nursing-sensitive indicators: a concept analysis	http://dx.doi.org/10.7748/nm.2021.e1982		512
['Szturz, Petr', 'Van Laer, Carl', 'Simon, Christian', 'Van Gestel, Dirk', 'Bourhis, Jean', 'Vermorken, Jan B']	2020	Follow-Up of Head and Neck Cancer Survivors: Tipping the Balance of Intensity	http://dx.doi.org/10.3389/fonc.2020.00688		513
['Axelrod, Daniel', 'Tarride, Jean-Éric', 'Ekhtiari, Seper', 'Blackhouse, Gordon', 'Johal, Herman', 'Bzovsky, Sofia', 'Schemitsch, Emil H', 'Heels-Ansdell, Diane', 'Bhandari, Mohit', 'Sprague, Sheila', 'Investigators, HEALTH']	2020	Is Total Hip Arthroplasty a Cost-Effective Option for Management of Displaced Femoral Neck Fractures? A Trial-Based Analysis of the HEALTH Study	http://dx.doi.org/10.1097/BOT.0000000000001932		514
['Penghui, Xu', 'Xicang, Zhao', 'Haili, Li']	2022	Direct and indirect effects of health expenditure on economic growth in China	http://dx.doi.org/10.26719/emhj.22.007		515
['Wulandari, Luh Putu Lila', 'He, Shi Yi', 'Fairley, Christopher K', 'Bavinton, Benjamin R', 'Marie-Schmidt, Heather', 'Wiseman, Virginia', 'Guy, Rebecca', 'Tang, Weiming', 'Zhang, Lei', 'Ong, Jason J']	2022	Preferences for pre-exposure prophylaxis for HIV: A systematic review of discrete choice experiments	http://dx.doi.org/10.1016/j.eclinm.2022.101507		516
['Shakibaei Bonakdeh, Erfan']	2022	Interpretation Bias Toward the Positive Impacts of Digital Interventions in Health Care. Comment on "Value of the Electronic Medical Record for Hospital Care: Update From the Literature"	http://dx.doi.org/10.2196/37208		517
['Shei, Ren-Jay', 'Holder, Ian G', 'Oumsang, Alicia S', 'Paris, Brittni A', 'Paris, Hunter L']	2022	Wearable activity trackers-advanced technology or advanced marketing?	http://dx.doi.org/10.1007/s00421-022-04951-1		518
['Jukic, Marin', 'Milosavljević, Filip', 'Molden, Espen', 'Ingelman-Sundberg, Magnus']	2022	Pharmacogenomics in treatment of depression and psychosis: an update	http://dx.doi.org/10.1016/j.tips.2022.09.011		519
['Jakobs, Florian', 'Jeck, Julia', 'Ahmadi, Paymon', 'Kron, Anna', 'Kron, Florian']	2022	Health economic analysis of third-line interventions in diffuse large	http://dx.doi.org/10.1186/s12962-022-00400-0		520
['Shetty, Sudarshan A', 'Lahti, Leo']	2019	Microbiome data science	https://www.ncbi.nlm.nih.gov/pubmed/31719224		521
['Burns, Jacob', 'Movsisyan, Ani', 'Stratil, Jan M', 'Biallas, Renke Lars', 'Coenen, Michaela', 'Emmert-Fees, Karl Mf', 'Geffert, Karin', 'Hoffmann, Sabine', 'Horstick, Olaf', 'Laxy, Michael', 'Klinger, Carmen', 'Kratzer, Suzie', 'Litwin, Tim', 'Norris, Susan', 'Pfadenhauer, Lisa M', 'von Philipsborn, Peter', 'Sell, Kerstin', 'Stadelmaier, Julia', 'Verboom, Ben', 'Voss, Stephan', 'Wabnitz, Kathar…	2021	International travel-related control measures to contain the COVID-19 pandemic: a rapid review	http://dx.doi.org/10.1002/14651858.CD013717.pub2		522
['Robinson, Renee', 'Meluski, Kelleen', 'Hellem, Tracy', 'Hedwig, Travis', 'Hansen, Natalie', 'Adams, Jennifer', 'Nies, Mary', 'Salazar, Krista']	2023	Rapid Scoping Review: Empathy in Health Sciences Curriculum	http://dx.doi.org/10.3390/healthcare11101429		523
['Zientz, Jennifer', 'Spence, Jeffrey S', 'Chung, Susan Sung Eun', 'Nanda, Upali', 'Chapman, Sandra Bond']	2023	Exploring how brain health strategy training informs the future of work	http://dx.doi.org/10.3389/fpsyg.2023.1175652		524
['Gyftopoulos, Soterios', 'Cardoso, Madalena Da Silva', 'Wu, Jim S', 'Subhas, Naveen', 'Chang, Connie Y']	2024	Bone Marrow Biopsies: Is CT, Fluoroscopy, or no Imaging Guidance the Most Cost-Effective Strategy?	http://dx.doi.org/10.1016/j.acra.2024.01.019		525
['Rozier, Michael D', 'Singh, Simone R', 'Jacobson, Peter D', 'Prosser, Lisa A']	2019	Priorities for Investing in Community Health Improvement: A Comparison of Decision Makers in Public Health, Nonprofit Hospitals, and Community Nonprofits	http://dx.doi.org/10.1097/PHH.0000000000000848		526
['Fakhlaei, Rafieh', 'Babadi, Arman Amani', 'Sun, Chunjun', 'Ariffin, Naziruddin Mat', 'Khatib, Alfi', 'Selamat, Jinap', 'Xiaobo, Zou']	2024	Application, challenges and future prospects of recent nondestructive techniques based on the electromagnetic spectrum in food quality and safety	http://dx.doi.org/10.1016/j.foodchem.2024.138402		527
['Bernstein, Jonathan A', 'Tyson, Christopher', 'Relan, Anurag', 'Adams, Philippe', 'Magar, Raf']	2019	Modeling Cost-Effectiveness of On-Demand Treatment for Hereditary Angioedema Attacks	http://dx.doi.org/10.18553/jmcp.2019.19217		528
['Evans, Joseph', 'White, Patrick', 'Ha, Howard']	2023	Evaluating the effectiveness of community health worker interventions on glycaemic control in type 2 diabetes: a systematic review and meta-analysis	http://dx.doi.org/10.1016/S0140-6736(23)02140-2		529
['Heinz, Sabine A', 'Kwee, Thomas C', 'Yakar, Derya']	2019	Recommendations for additional imaging of abdominal imaging examinations: frequency, benefit, and cost	http://dx.doi.org/10.1007/s00330-019-06382-7		530
['Regazzoni, Pietro', 'Jupiter, Jesse B', 'Liu, Wen-Chih', "Fernández dell'Oca, Alberto A"]	2023	Evidence-Based Surgery: What Can Intra-Operative Images Contribute?	http://dx.doi.org/10.3390/jcm12216809		531
['Campos, Sara', 'Diniz, Pedro', 'Ferreira, Frederico Castelo', 'Voiosu, Theodor', 'Arvanitakis, Marianna', 'Deviere, Jacques']	2023	Assessing the impact of center volume on the cost-effectiveness of centralizing ERCP	http://dx.doi.org/10.1016/j.gie.2023.11.058		532
['Zinboonyahgoon, Nantthasorn', 'Saengsomsuan, Niruji', 'Chaikittiporn, Naruechit', 'Wangnamthip, Suratsawadee', 'Kositamongkol, Chayanis', 'Phisalprapa, Pochamana']	2023	Cost-Utility and Cost-Effectiveness Analysis of Spinal Cord Stimulation for Chronic Refractory Pain in the Context of Developing Country	https://www.ncbi.nlm.nih.gov/pubmed/36791296		533
['Hu, Hongwei', 'Liang, Hailun', 'Wang, Hufeng']	2021	Longitudinal study of the earliest pilot of tiered healthcare system reforms in China: Will the new type of chronic disease management be effective?	http://dx.doi.org/10.1016/j.socscimed.2021.114284		534
['Yamaguchi, Tsuyoshi']	2022	A paradigm shift in learning strategy research: Illustration and example of a within-person examination	http://dx.doi.org/10.1371/journal.pone.0274548		535
['Kurtović, Tihana', 'Lang Balija, Maja', 'Brgles, Marija', 'Sviben, Dora', 'Tunjić, Monika', 'Cajner, Hrvoje', 'Marchetti-Deschmann, Martina', 'Allmaier, Günter', 'Halassy, Beata']	2019	Refinement strategy for antivenom preparation of high yield and quality	http://dx.doi.org/10.1371/journal.pntd.0007431		536
['Gerzon, Gabriella', 'Sheng, Yi', 'Kirkitadze, Marina']	2021	Process Analytical Technologies - Advances in bioprocess integration and future perspectives	http://dx.doi.org/10.1016/j.jpba.2021.114379		537
['Stausberg, Jürgen', 'Uslu, Aykut']	2022	Authors' Reply to: Interpretation Bias Toward the Positive Impacts of Digital Interventions in Health Care. Comment on "Value of the Electronic Medical Record for Hospital Care: Update From the Literature"	http://dx.doi.org/10.2196/37419		538
['English, Paul', 'Amato, Heather', 'Bejarano, Esther', 'Carvlin, Graeme', 'Lugo, Humberto', 'Jerrett, Michael', 'King, Galatea', 'Madrigal, Daniel', 'Meltzer, Dan', 'Northcross, Amanda', 'Olmedo, Luis', 'Seto, Edmund', 'Torres, Christian', 'Wilkie, Alexa', 'Wong, Michelle']	2020	Performance of a Low-Cost Sensor Community Air Monitoring Network in Imperial County, CA	http://dx.doi.org/10.3390/s20113031		539
['Neto, Joana', 'Casimiro, Hugo Jorge', 'Reis-Pina, Paulo']	2023	Palliative Extubation in Pediatric Patients in the Intensive Care Unit and at Home: A Scoping Review	http://dx.doi.org/10.1155/2023/6697347		540
['Nosrati, Reza']	2022	Lab on a chip devices for fertility: from proof-of-concept to clinical impact	http://dx.doi.org/10.1039/d1lc01144h		541
['Heine, Martin', 'Fell, Brittany Leigh', 'Robinson, Ashleigh', 'Abbas, Mumtaz', 'Derman, Wayne', 'Hanekom, Susan']	2019	Patient-centred rehabilitation for non-communicable disease in a low-resource setting: study protocol for a feasibility and proof-of-concept randomised clinical trial	http://dx.doi.org/10.1136/bmjopen-2018-025732		542
['Menyhárt, Otília', 'Győrffy, Balázs']	2021	Multi-omics approaches in cancer research with applications in tumor subtyping, prognosis, and diagnosis	http://dx.doi.org/10.1016/j.csbj.2021.01.009		543
['Hayavi-Haghighi, Mohammad Hosein', 'Alipour, Jahanpour']	2023	Applications, opportunities, and challenges in using Telehealth for burn injury management: A systematic review	http://dx.doi.org/10.1016/j.burns.2023.07.001		544
['Barocas, Joshua A', 'Savinkina, Alexandra', 'Adams, Joella', 'Jawa, Raagini', 'Weinstein, Zoe M', 'Samet, Jeffrey H', 'Linas, Benjamin P']	2021	Clinical impact, costs, and cost-effectiveness of hospital-based strategies for addressing the US opioid epidemic: a modelling study	http://dx.doi.org/10.1016/S2468-2667(21)00248-6		545
['Evans, Bridie Angela', 'Akbari, Ashley', 'Bailey, Rowena', 'Bethell, Lesley', 'Bufton, Samantha', 'Carson-Stevens, Andrew', 'Dixon, Lucy', 'Edwards, Adrian', 'John, Ann', 'Jolles, Stephen', 'Kingston, Mark Rhys', 'Lyons, Jane', 'Lyons, Ronan', 'Porter, Alison', 'Sewell, Bernadette', 'Thornton, Catherine A', 'Watkins, Alan', 'Whiffen, Tony', 'Snooks, Helen']	2022	Evaluation of the shielding initiative in Wales (EVITE Immunity): protocol for a quasiexperimental study	http://dx.doi.org/10.1136/bmjopen-2021-059813		546
['Pashkov, Vitalii M', 'Trotska, Maryna V', 'Soloviov, Oleksii S']	2019	Right to child health in context of natural environmental security	https://www.ncbi.nlm.nih.gov/pubmed/31050991		547
['Palareti, Laura', 'Melotti, Giannino', 'Cassis, Frederica', 'Nevitt, Sarah J', 'Iorio, Alfonso']	2020	Psychological interventions for people with hemophilia	http://dx.doi.org/10.1002/14651858.CD010215.pub2		548
['Sithole, Nsika', 'Castle, Alison', 'Nxumalo, Siyabonga', 'Mazibuko, Lusanda', 'Manyaapelo, Thabang', 'Abrahams-Gessel, Shafika', 'Dlamini, Siphephelo', 'Gareta, Dickman', 'Orne-Gliemann, Joanna', 'Baisley, Kathy', 'Bachmann, Max', 'Magula, Nombulelo', 'Gaziano, Thomas A', 'Siedner, Mark J']	2023	Protocol: Implementation evaluation of a combination intervention for sustainable blood pressure control in rural KwaZulu-Natal, South Africa (IMPACT BP): A three-arm, unblinded, parallel group individually randomized clinical trial	http://dx.doi.org/10.1016/j.cct.2023.107258		549
['Pradinaud, Charlotte', 'Northey, Stephen', 'Amor, Ben', 'Bare, Jane', 'Benini, Lorenzo', 'Berger, Markus', 'Boulay, Anne-Marie', 'Junqua, Guillaume', 'Lathuillière, Michael J', 'Margni, Manuele', 'Motoshita, Masaharu', 'Niblick, Briana', 'Payen, Sandra', 'Pfister, Stephan', 'Quinteiro, Paula', 'Sonderegger, Thomas', 'Rosenbaum, Ralph K']	2019	Defining freshwater as a natural resource: A framework linking water use to the area of protection natural resources	http://dx.doi.org/10.1007/s11367-018-1543-8		550
['Morath, Benedict', 'Lampert, Anette', 'Glaß, Franziska Elisabeth', 'Metzner, Michael', 'Study Team, Discharge', 'Haefeli, Walter Emil', 'Seidling, Hanna M']	2019	Changing the medication documentation process for discharge: impact on clinical routine and documentation quality-a process analysis	http://dx.doi.org/10.1136/ejhpharm-2019-002027		551
['Shahidi Delshad, Elham', 'Soleimani, Mohsen', 'Zareiyan, Armin', 'Ghods, Ali Asghar']	2024	Development and psychometric properties evaluation of nurses' innovative behaviours inventory in Iran: protocol for a sequential exploratory mixed-method study	http://dx.doi.org/10.1136/bmjopen-2023-077056		552
['Azevedo, Salomé', 'Guede-Fernández, Federico', 'von Hafe, Francisco', 'Dias, Pedro', 'Lopes, Inês', 'Cardoso, Nuno', 'Coelho, Pedro', 'Santos, Jorge', 'Fragata, José', 'Vital, Clara', 'Semedo, Helena', 'Gualdino, Ana', 'Londral, Ana']	2022	Scaling-up digital follow-up care services: collaborative development and implementation of Remote Patient Monitoring pilot initiatives to increase access to follow-up care	http://dx.doi.org/10.3389/fdgth.2022.1006447		553
['Yıldız, Mustafa', 'Osman, Emre']	2022	Letter to the Editor: Rethinking The Cost Of Antipsychotic Treatment: The Average Cost Of The Drugs Used In Turkey In 2020	http://dx.doi.org/10.5080/u26315		554
['Buljac-Samardžić, Martina', 'Dekker-van Doorn, Connie M', 'Maynard, M Travis']	2021	What Do We Really Know About Crew Resource Management in Healthcare?: An Umbrella Review on Crew Resource Management and Its Effectiveness	http://dx.doi.org/10.1097/PTS.0000000000000816		555
['McLean, Luke', 'Hong, Wei', 'McLachlan, Sue-Anne']	2020	Financial toxicity in patients with cancer attending a public Australian tertiary hospital: A pilot study	http://dx.doi.org/10.1111/ajco.13448		556
['Draganski, Bogdan', 'Kherif, Ferath', 'Damian, Daniel', 'Demonet, Jean-Francois', 'consortium, MemoNet']	2019	A nation-wide initiative for brain imaging and clinical phenotype data federation in Swiss university memory centres	http://dx.doi.org/10.1097/WCO.0000000000000721		557
['Bharat, Rahul', 'Uzaina, Uzaina', 'Yadav, Tribhuvanesh', 'Niranjan, Sanjay', 'Kurade, Palomi']	2022	mHealth apps delivering early intervention to support parents of children with autism: a scoping review protocol	http://dx.doi.org/10.1136/bmjpo-2021-001358		558
['Destro, Francesco', 'Barolo, Massimiliano']	2022	A review on the modernization of pharmaceutical development and manufacturing - Trends, perspectives, and the role of mathematical modeling	http://dx.doi.org/10.1016/j.ijpharm.2022.121715		559
['Snowsill, Tristan M', 'Stathi, Afroditi', 'Green, Colin', 'Withall, Janet', 'Greaves, Colin J', 'Thompson, Janice L', 'Taylor, Gordon', 'Gray, Selena', 'Johansen-Berg, Heidi', 'Bilzon, James L J', 'de Koning, Jolanthe L', 'Bollen, Jessica C', 'Moorlock, Sarah J', 'Western, Max J', 'Guralnik, Jack M', 'Rejeski, W Jack', 'Fox, Kenneth R', 'Medina-Lara, Antonieta']	2022	Cost-effectiveness of a physical activity and behaviour maintenance programme on functional mobility decline in older adults: an economic evaluation of the REACT (Retirement in Action) trial	http://dx.doi.org/10.1016/S2468-2667(22)00030-5		560
['Ji, Jian-Jiao', 'Guo, Yi-Nan', 'Gao, Xiao-Zhi', 'Gong, Dun-Wei', 'Wang, Ya-Peng']	2023	Q-Learning-Based Hyperheuristic Evolutionary Algorithm for Dynamic Task Allocation of Crowdsensing	http://dx.doi.org/10.1109/TCYB.2021.3112675		561
['Vanstapel, Florent J L A', 'Orth, Matthias', 'Streichert, Thomas', 'Capoluongo, Ettore D', 'Oosterhuis, Wytze P', 'Çubukçu, Hikmet Can', 'Bernabeu-Andreu, Francisco A', 'Thelen, Marc', 'Jacobs, Leo H J', 'Linko, Solveig', 'Bhattoa, Harjit Pal', 'Bossuyt, Patrick M M', 'Meško Brguljan, Pika', 'Boursier, Guilaine', 'Cobbaert, Christa M', 'Neumaier, Michael']	2023	ISO 15189 is a sufficient instrument to guarantee high-quality manufacture of laboratory developed tests for in-house-use conform requirements of the European In-Vitro-Diagnostics Regulation	http://dx.doi.org/10.1515/cclm-2023-0045		562
['Staines, Anthony', 'Lécureux, Estelle', 'Rubin, Pascal', 'Baralon, Christian', 'Farin, Alexandre']	2020	Impact of TeamSTEPPS on patient safety culture in a Swiss maternity ward	http://dx.doi.org/10.1093/intqhc/mzz062		563
['Hoving, M', 'Jongen, P J', 'Evers, S M A A', 'Edens, M A', 'Zeinstra, E M P E']	2022	MSmonitor-plus program and video calling care (MPVC) for multidisciplinary care and self-management in multiple sclerosis: study protocol of a single-center randomized, parallel-group, open label, non-inferiority trial	http://dx.doi.org/10.1186/s12883-022-02948-z		564
['Jordan, Zoe', 'Pilla, Bianca', 'Porritt, Kylie', 'Munn, Zachary', 'Aromataris, Edoardo', 'Lockwood, Craig']	2023	Turning the flywheel: mobilizing the JBI model of evidence-based healthcare	http://dx.doi.org/10.1097/XEB.0000000000000342		565
['Mohamadi, Efat', 'Olyaeemanesh, Alireza', 'Rashidian, Arash', 'Rahimi Foroushani, Abbas', 'Hassanzadeh, Ali', 'Hasumi, Mojtaba', 'Mobinizadeh, Mohammadreza', 'Mohamadi, Sara']	2020	Measuring Public Preferences for Changes in the Health Insurance Benefit Package Policies in Iran: A Survey Approach	https://www.ncbi.nlm.nih.gov/pubmed/32953682		566
['Galster, George C', 'Santiago, Anna Maria', 'Smith, Richard J', 'Leroux, Joffre']	2019	Benefit-Cost Analysis of an Innovative Program for Self-Sufficiency and Homeownership	http://dx.doi.org/10.1177/0193841X19846697		567
['Xue, Rui', 'Li, Haogen']	2022	Characteristics, Experience, and Enlightenment of Leisure and Sports Policy and Public Health Development in Developed Countries	http://dx.doi.org/10.1155/2022/9162584		568
['Bozorgmehr, Farastuk', 'Müller, Annette', 'Rawluk, Justyna', 'Sianidou, Maria', 'Chung, Inn', 'Kropf-Sanchen, Cornelia']	2023	Immune checkpoint inhibitors in non-small cell lung cancer - When should we dare to stop treatment?	http://dx.doi.org/10.1016/j.lungcan.2023.107340		569
['Chong, Terence W H', 'Kootar, Scherazad', 'Wilding, Helen', 'Berriman, Sarah', 'Curran, Eleanor', 'Cox, Kay L', 'Bahar-Fuchs, Alex', 'Peters, Ruth', 'Anstey, Kaarin J', 'Bryant, Christina', 'Lautenschlager, Nicola T']	2022	Exercise interventions to reduce anxiety in mid-life and late-life anxiety disorders and subthreshold anxiety disorder: a systematic review	http://dx.doi.org/10.1177/20451253221104958		570
['Thapar, Prem R', 'Nadgere, Jyoti B', 'Iyer, Janani', 'Salvi, Neelam A']	2023	Diagnostic accuracy of ultrasonography compared with magnetic resonance imaging in diagnosing disc displacement of the temporomandibular joint: A systematic review and meta-analysis	http://dx.doi.org/10.1016/j.prosdent.2023.03.012		571
['Johansson, Linnea', 'Hagman, Emilia', 'Danielsson, Pernilla']	2020	A novel interactive mobile health support system for pediatric obesity treatment: a randomized controlled feasibility trial	http://dx.doi.org/10.1186/s12887-020-02338-9		572
['Petridis, Konstantinos', 'Dey, Prasanta Kumar', 'Chattopadhyay, Amit K', 'Boufounou, Paraskevi', 'Toudas, Kanellos', 'Malesios, Chrisovalantis']	2023	A Stochastically Optimized Two-Echelon Supply Chain Model: An Entropy Approach for Operational Risk Assessment	http://dx.doi.org/10.3390/e25091245		573
['Frehner, A', 'De Boer, I J M', 'Muller, A', 'Van Zanten, H H E', 'Schader, C']	2022	Consumer strategies towards a more sustainable food system: insights from Switzerland	http://dx.doi.org/10.1093/ajcn/nqab401		574
['Shapiro, Lauren M', 'Graham, Laura A', 'Hawn, Mary T', 'Kamal, Robin N']	2022	Quality Reporting Windows May Not Capture the Effects of Surgical Site Infections After Orthopaedic Surgery	http://dx.doi.org/10.2106/JBJS.21.01278		575
['Fox, Henry M', 'Ramsey, Duncan C', 'Thompson, Austin R', 'Hoekstra, Chris J', 'Mirarchi, Adam J', 'Nazir, Omar F']	2020	Neer Type-II Distal Clavicle Fractures: A Cost-Effectiveness Analysis of Fixation Techniques	http://dx.doi.org/10.2106/JBJS.19.00590		576
['Urick, Benjamin Y', 'Pathak, Shweta', 'Hughes, Tamera D', 'Ferreri, Stefanie P']	2021	Design and effect of performance-based pharmacy payment models	http://dx.doi.org/10.18553/jmcp.2021.27.3.306		577
['Hu, Wenyi', 'Joseph, Sanil', 'Li, Rui', 'Woods, Ekaterina', 'Sun, Jason', 'Shen, Mingwang', 'Jan, Catherine Lingxue', 'Zhu, Zhuoting', 'He, Mingguang', 'Zhang, Lei']	2024	Population impact and cost-effectiveness of artificial intelligence-based diabetic retinopathy screening in people living with diabetes in Australia: a cost effectiveness analysis	http://dx.doi.org/10.1016/j.eclinm.2023.102387		578
['Renfrew, D', 'Vasilaki, V', 'McLeod, A', 'Lake, A', 'Danishvar, S', 'Katsou, E']	2022	Where is the greatest potential for resource recovery in wastewater treatment plants?	http://dx.doi.org/10.1016/j.watres.2022.118673		579
['Freeman, Jennifer', 'Hendrie, Wendy', 'Jarrett, Louise', 'Hawton, Annie', 'Barton, Andrew', 'Dennett, Rachel', 'Jones, Ben', 'Zajicek, John', 'Creanor, Siobhan']	2019	Assessment of a home-based standing frame programme in people with progressive multiple sclerosis (SUMS): a pragmatic, multi-centre, randomised, controlled trial and cost-effectiveness analysis	http://dx.doi.org/10.1016/S1474-4422(19)30190-5		580
['Wong, Eric K C', 'Belza, Christina', 'Naimark, David M J', 'Straus, Sharon E', 'Wijeysundera, Harindra C']	2020	Cost-effectiveness of antithrombotic agents for atrial fibrillation in older adults at risk for falls: a mathematical modelling study	http://dx.doi.org/10.9778/cmajo.20200107		581
['Bagaria, Vaibhav', 'Sadigale, Omkar S', 'Pawar, Prashant P', 'Bashyal, Ravi K', 'Achalare, Ajinkya', 'Poduval, Murali']	2020	Robotic-Assisted Knee Arthroplasty (RAKA): The Technique, the Technology and the Transition	http://dx.doi.org/10.1007/s43465-020-00088-5		582
['Elfanagely, Omar', 'Mauch, Jaclyn T', 'Mellia, Joseph A', 'Byrnes, Yasmeen M', 'Othman, Sammy', 'Messa Iv, Charles A', 'Fischer, John P']	2021	Quality of Life and Concurrent Procedures in Truncal Body Contouring Patients: A Single-Center Retrospective Study	http://dx.doi.org/10.1007/s00266-021-02129-2		583
['Granger, Bradi B', 'Bryant, Ruth', 'Crow, Andrew', 'Tracy, Mary Fran']	2022	A scoping review of outcomes of operational success for nurse scientists in clinical practice settings	http://dx.doi.org/10.1016/j.outlook.2021.11.002		584
['Selles, C A', 'Mulders, M A M', 'van Dieren, S', 'Goslings, J C', 'Schep, N W L', 'Collaborators, VIPAR']	2021	Cost Analysis of Volar Plate Fixation Versus Plaster Cast Immobilization for Intra-Articular Distal Radial Fractures	http://dx.doi.org/10.2106/JBJS.20.01345		585
['Gristina, Valerio', 'Pisapia, Pasquale', 'Barraco, Nadia', 'Pepe, Francesco', 'Iacono, Federica', 'La Mantia, Maria', 'Peri, Marta', 'Galvano, Antonio', 'Incorvaia, Lorena', 'Badalamenti, Giuseppe', 'Bazan, Viviana', 'Troncone, Giancarlo', 'Russo, Antonio', 'Malapelle, Umberto']	2023	The significance of tissue-agnostic biomarkers in solid tumors: the more the merrier?	http://dx.doi.org/10.1080/14737159.2023.2245752		586
['Danek, Robin', 'Blackburn, Justin', 'Greene, Marion', 'Mazurenko, Olena', 'Menachemi, Nir']	2022	Measuring rurality in health services research: a scoping review	http://dx.doi.org/10.1186/s12913-022-08678-9		587
['Hales, John E', 'Aoudjane, Samir', 'Aeppli, Gabriel', 'Dalby, Paul A']	2021	Proof-of-concept analytical instrument for label-free optical deconvolution of protein species in a mixture	http://dx.doi.org/10.1016/j.chroma.2021.461968		588
['Che, Zhaojing', 'Green, Nathan', 'Baio, Gianluca']	2022	Blended Survival Curves: A New Approach to Extrapolation for Time-to-Event Outcomes from Clinical Trials in Health Technology Assessment	http://dx.doi.org/10.1177/0272989X221134545		589
['Ting, Tiffany', 'Wakeman, Derek S', 'Arca, Marjorie J', 'Wilson, Nicole A']	2022	Prehospital factors predict outcomes in pediatric trauma: A principal component analysis	http://dx.doi.org/10.1097/TA.0000000000003680		590
['Lee, Siew Wah', 'Loh, Sin Wee', 'Ong, Chengsi', 'Lee, Jan Hau']	2019	Pertinent clinical outcomes in pediatric survivors of pediatric acute respiratory distress syndrome (PARDS): a narrative review	http://dx.doi.org/10.21037/atm.2019.09.32		591
['Hogg, H D J', 'Al-Zubaidy, M', 'Keane, P A', 'Hughes, G', 'Beyer, F R', 'Maniatopoulos, G']	2023	Evaluating the translation of implementation science to clinical artificial intelligence: a bibliometric study of qualitative research	http://dx.doi.org/10.3389/frhs.2023.1161822		592
['Jin, Zhouyi', 'Ge, Dabing']	2021	Optimization of Sustainable Land Use Management in Water Source Area Using Water Quality Dynamic Monitoring Model	http://dx.doi.org/10.1155/2021/3881092		593
['Rognoni, Carla', 'Quaglini, Silvana', 'Vermorken, Jan Baptist', 'De Cecco, Loris', 'Licitra, Lisa', 'Bossi, Paolo']	2019	Cost-effectiveness of Molecular Profile Patient Selection for First-line Treatment of Recurrent/Metastatic Head and Neck Cancer	http://dx.doi.org/10.1016/j.clinthera.2019.09.015		594
['Agarwal, Gina', 'Pirrie, Melissa', 'McLeod, Brent', 'Angeles, Ricardo', 'Tavares, Walter', 'Marzanek, Francine', 'Thabane, Lehana']	2019	Rationale and methods of an Evaluation of the Effectiveness of the Community Paramedicine at Home (CP@home) program for frequent users of emergency medical services in multiple Ontario regions: a study protocol for a randomized controlled trial	http://dx.doi.org/10.1186/s13063-018-3107-4		595
['Rivas Velarde, Minerva', 'Jagoe, Caroline', 'Cuculick, Jessica']	2022	Video Relay Interpretation and Overcoming Barriers in Health Care for Deaf Users: Scoping Review	http://dx.doi.org/10.2196/32439		596
['Vogel, T', 'Kohn, N', 'Ostler, D', 'Marahrens, N', 'Samm, N', 'Jell, A', 'Kranzfelder, M', 'Wilhelm, D', 'Friess, H', 'Feußner, H']	2019	[Model-based treatment in surgery]	http://dx.doi.org/10.1007/s00104-019-0815-6		597
['Su, Shu', 'Wong, William Cw', 'Zou, Zhuoru', 'Cheng, Dan Dan', 'Ong, Jason J', 'Chan, Polin', 'Ji, Fanpu', 'Yuen, Man-Fung', 'Zhuang, Guihua', 'Seto, Wai-Kay', 'Zhang, Lei']	2022	Cost-effectiveness of universal screening for chronic hepatitis B virus infection in China: an economic evaluation	http://dx.doi.org/10.1016/S2214-109X(21)00517-9		598
['Won, So Yeon', 'Lee, Narae', 'Park, Yae Won', 'Ahn, Sung Soo', 'Ku, Cheol Ryong', 'Kim, Eui Hyun', 'Lee, Seung-Koo']	2022	Quality reporting of radiomics analysis in pituitary adenomas: promoting clinical translation	http://dx.doi.org/10.1259/bjr.20220401		599
['Berggren, Elisabet', 'Worth, Andrew P']	2023	Towards a future regulatory framework for chemicals in the European Union	http://dx.doi.org/10.1016/j.yrtph.2023.105431		600
['Oetzel, John G', 'Simpson, Mary', 'Meha, Pare', 'Cameron, Michael P', 'Zhang, Yingsha', 'Nock, Sophie', 'Reddy, Rangimahora', 'Adams, Hariata', 'Akapita, Ngapera', 'Akariri, Ngareo', 'Anderson, Justina', 'Clark, Marama', 'Ngaia, Kawarau', 'Hokowhitu, Brendan']	2024	Tuakana-teina peer education programme to help Māori elders enhance wellbeing and social connectedness	http://dx.doi.org/10.1186/s12877-024-04703-0		601
['Sanchez, Cristina', 'Blanco, Laura', 'Del Río, Carmina', 'Urendes, Eloy', 'Costa, Vanina', 'Raya, Rafael']	2023	A 3D-printed passive exoskeleton for upper limb assistance in children with motor disorders: proof of concept through an electromyography-based assessment	http://dx.doi.org/10.7717/peerj.15095		602
['Park, Chae Jung', 'Park, Yae Won', 'Ahn, Sung Soo', 'Kim, Dain', 'Kim, Eui Hyun', 'Kang, Seok-Gu', 'Chang, Jong Hee', 'Kim, Se Hoon', 'Lee, Seung-Koo']	2022	Quality of Radiomics Research on Brain Metastasis: A Roadmap to Promote Clinical Translation	http://dx.doi.org/10.3348/kjr.2021.0421		603
['Swallow, Diane M A', 'Zheng, Cindy S', 'Counsell, Carl E']	2022	Systematic Review of Prevalence Studies of Progressive Supranuclear Palsy and Corticobasal Syndrome	http://dx.doi.org/10.1002/mdc3.13489		604
['Kalolo, Albino', 'Gautier, Lara', 'Radermacher, Ralf', 'Srivastava, Siddharth', 'Meshack, Menoris', 'De Allegri, Manuela']	2021	Factors influencing variation in implementation outcomes of the redesigned community health fund in the Dodoma region of Tanzania: a mixed-methods study	http://dx.doi.org/10.1186/s12889-020-10013-y		605
['Chen, Ge', 'Li, Qiu Sheng']	2023	Fiscal spending and green economic growth: evidence from highly polluting Asian economic	http://dx.doi.org/10.1007/s11356-023-30520-w		606
['Precht, H', 'Hansson, J', 'Outzen, C', 'Hogg, P', 'Tingberg, A']	2019	Radiographers' perspectives' on Visual Grading Analysis as a scientific method to evaluate image quality	http://dx.doi.org/10.1016/j.radi.2019.06.006		607
['Roethe, Anna L', 'Beer, Lilian', 'Schulz, Matthias', 'Schaumann, Andreas', 'Thomale, Ulrich-Wilhelm']	2024	Tailored concept for accurate neuroendoscopy: a comparative retrospective single-center study on image-guided neuroendoscopic procedures - technical note	http://dx.doi.org/10.1016/j.wneu.2024.01.171		608
['Harman, Nicola L', 'Gorst, Sarah L', 'Williamson, Paula R', 'Barnathan, Elliot S', 'Baughman, Robert P', 'Judson, Marc A', 'Junk, Heidi', 'Kampstra, Nynke A', 'Sullivan, Eugene J', 'Victorson, David E', 'Walton, Marc K', 'Al-Hakim, Tamara', 'Nabulsi, Hana', 'Singh, Noopur', 'Grutters, Jan C', 'Culver, Daniel A']	2022	Identifying a core outcome set for pulmonary sarcoidosis research - the Foundation for Sarcoidosis Research - Sarcoidosis Clinical OUtcomes Taskforce (SCOUT)	http://dx.doi.org/10.36141/svdld.v39i3.12319		609
['Abdali, Zainab I', 'Roberts, Tracy E', 'Barton, Pelham', 'Hawkey, Peter M']	2020	Economic evaluation of Faecal microbiota transplantation compared to antibiotics for the treatment of recurrent Clostridioides difficile infection	http://dx.doi.org/10.1016/j.eclinm.2020.100420		610
['Matosinho, Carolina Guimarães Ramos', 'Silva, Caroline Graciane Rodrigues', 'Martins, Marina Lobato', 'Silva-Malta, Maria Clara Fernandes']	2023	Next Generation Sequencing of Red Blood Cell Antigens in Transfusion Medicine: Systematic Review and Meta-Analysis	http://dx.doi.org/10.1016/j.tmrv.2023.150776		611
['Huang, Xiaotong', 'Peterson, Sandra', 'Lavergne, Ruth', 'Ahuja, Megan', 'McGrail, Kimberlyn']	2020	Predicting the Cost of Health Care Services: A Comparison of Case-mix Systems and Comorbidity Indices That Use Administrative Data	http://dx.doi.org/10.1097/MLR.0000000000001247		612
['Pu, Dai', 'Bonnici, Rachel', 'Shorr, Ronald', 'Haines, Terry']	2022	Digital storytelling to facilitate consumer engagement in healthcare research	http://dx.doi.org/10.1002/hpja.565		613
['Polanin, Joshua R', 'Espelage, Dorothy L', 'Grotpeter, Jennifer K', 'Valido, Alberto', 'Ingram, Katherine M', 'Torgal, Cagil', 'El Sheikh, America', 'Robinson, Luz E']	2020	Locating unregistered and unreported data for use in a social science systematic review and meta-analysis	http://dx.doi.org/10.1186/s13643-020-01376-9		614
['Shahid, Mishel', 'Shum, Jeremy H', 'Tadakamadla, Santosh Kumar', 'Kroon, Jeroen', 'Peres, Marco A']	2021	Theoretical evidence explaining the relationship between socio-demographic and psychosocial barriers on access to oral health care among adults: A scoping review	http://dx.doi.org/10.1016/j.jdent.2021.103606		615
['Yeracaris, Pano', 'Campbell, Susanne', 'Coleman, Mardia', 'Cabral, Linda', 'Hurwitz, Debra']	2019	Care Transformation Collaborative of Rhode Island: Building a Strong Foundation for Comprehensive, High-Quality Affordable Care	https://www.ncbi.nlm.nih.gov/pubmed/31167524		616
['Gray, Rene', 'Lacey, Kate', 'Whitehouse, Claire', 'Dance, Rachel', 'Smith, Toby']	2024	What factors affect early mobilisation following hip fracture surgery: a scoping review	http://dx.doi.org/10.1136/bmjoq-2023-002281		617
['Wray, Charlie M', 'Lopez, Lenny', 'Khare, Meena', 'Keyhani, Salomeh']	2022	Cost-Related Access Barriers, Medical Debt, and Dissatisfaction with Care Among Privately Insured Americans	http://dx.doi.org/10.1007/s11606-022-07822-9		618
['Silva, D M Castro E', 'Adiwardana, N S']	2021	Wooden sticks for plaque streaking and microbiological inoculation might be more cost- effective, but is its large scale use feasible? Quality control methods and proof of concept	http://dx.doi.org/10.1590/1519-6984.239691		619
['Elden, Odd Eirik', 'Uleberg, Oddvar', 'Lysne, Marianne', 'Haugdahl, Hege Selnes']	2020	Community paramedicine-cost-benefit analysis and safety with paramedical emergency services in rural areas: scoping review protocol	http://dx.doi.org/10.1136/bmjopen-2020-038651		620
['You, Tingting', 'Zhao, Xuelian', 'Hu, Shangying', 'Gao, Meng', 'Liu, Yang', 'Zhang, Yong', 'Qiao, Youlin', 'Jit, Mark', 'Zhao, Fanghui']	2022	Optimal allocation strategies for HPV vaccination introduction and expansion in China accommodated to different supply and dose schedule scenarios: A modelling study	http://dx.doi.org/10.1016/j.eclinm.2022.101789		621
['Förster, Alisa', 'Davenport, Claudia', 'Duployez, Nicolas', 'Erlacher, Miriam', 'Ferster, Alina', 'Fitzgibbon, Jude', 'Göhring, Gudrun', 'Hasle, Henrik', 'Jongmans, Marjolijn C', 'Kolenova, Alexandra', 'Kronnie, Geertruijte', 'Lammens, Tim', 'Mecucci, Cristina', 'Mlynarski, Wojciech', 'Niemeyer, Charlotte M', 'Sole, Francesc', 'Szczepanski, Tomasz', 'Waanders, Esmé', 'Biondi, Andrea', 'Wlodarsk…	2023	European standard clinical practice - Key issues for the medical care of individuals with familial leukemia	http://dx.doi.org/10.1016/j.ejmg.2023.104727		622
['Pocovi, Natasha C', 'Graham, Petra L', 'Lin, Chung-Wei Christine', 'French, Simon D', 'Latimer, Jane', 'Merom, Dafna', 'Tiedemann, Anne', 'Maher, Christopher G', 'van Dongen, Johanna M', 'Clavisi, Ornella', 'Hancock, Mark J']	2023	Effectiveness and cost-effectiveness of a progressive, individualised walking and education program for prevention of low back pain recurrence in adults: statistical analysis plan for the WalkBack randomised controlled trial	http://dx.doi.org/10.1186/s13063-023-07119-0		623
['Saluja, Saurabh', 'Rudolfson, Niclas', 'Massenburg, Benjamin Ballard', 'Meara, John G', 'Shrime, Mark G']	2020	The impact of physician migration on mortality in low and middle-income countries: an economic modelling study	http://dx.doi.org/10.1136/bmjgh-2019-001535		624
['Carsley, Sarah', 'Fu, Rui', 'Borkhoff, Cornelia M', 'Reid, Nadine', 'Baginska, Eva', 'Birken, Catherine S', 'Maguire, Jonathon L', 'Hancock-Howard, Rebecca', 'Parkin, Patricia C', 'Coyte, Peter C']	2019	Iron deficiency screening for children at 18 months: a cost-utility analysis	http://dx.doi.org/10.9778/cmajo.20190084		625
['Goulao, Beatriz', 'Bruhn, Hanne', 'Campbell, Marion', 'Ramsay, Craig', 'Gillies, Katie']	2021	Patient and public involvement in numerical aspects of trials (PoINT): exploring patient and public partners experiences and identifying stakeholder priorities	http://dx.doi.org/10.1186/s13063-021-05451-x		626
['Qin, Helen', 'Reid, Isabella', 'Gorelik, Alexandra', 'Ng, Louisa']	2021	Environmental enrichment for stroke and other non-progressive brain injury	http://dx.doi.org/10.1002/14651858.CD011879.pub2		627
['Tingley, Kylie', 'Lamoureux, Monica', 'Pugliese, Michael', 'Geraghty, Michael T', 'Kronick, Jonathan B', 'Potter, Beth K', 'Coyle, Doug', 'Wilson, Kumanan', 'Kowalski, Michael', 'Austin, Valerie', 'Brunel-Guitton, Catherine', 'Buhas, Daniela', 'Chan, Alicia K J', 'Dyack, Sarah', 'Feigenbaum, Annette', 'Giezen, Alette', 'Goobie, Sharan', 'Greenberg, Cheryl R', 'Ghai, Shailly Jain', 'Inbar-Feigen…	2020	Evaluation of the quality of clinical data collection for a pan-Canadian cohort of children affected by inherited metabolic diseases: lessons learned from the Canadian Inherited Metabolic Diseases Research Network	http://dx.doi.org/10.1186/s13023-020-01358-z		628
['Marsden, John', 'Stillwell, Garry', 'James, Kirsty', 'Shearer, James', 'Byford, Sarah', 'Hellier, Jennifer', 'Kelleher, Michael', 'Kelly, Joanna', 'Murphy, Caroline', 'Mitcheson, Luke']	2019	Efficacy and cost-effectiveness of an adjunctive personalised psychosocial intervention in treatment-resistant maintenance opioid agonist therapy: a pragmatic, open-label, randomised controlled trial	http://dx.doi.org/10.1016/S2215-0366(19)30097-5		629
['Samuel, Susan', 'Dimitropoulos, Gina', 'Schraeder, Kyleigh', 'Klarenbach, Scott', 'Nettel-Aguirre, Alberto', 'Guilcher, Greg', 'Pacaud, Daniele', 'Pinzon, Jorge', 'Lang, Eddy', 'Andrew, Gail', 'Zwaigenbaum, Lonnie', 'Scott, Shannon', 'McBrien, Kerry', 'Hamiwka, Lorraine', 'Mackie, Andrew']	2019	Pragmatic trial evaluating the effectiveness of a patient navigator to decrease emergency room utilisation in transition age youth with chronic conditions: the Transition Navigator Trial protocol	http://dx.doi.org/10.1136/bmjopen-2019-034309		630
['Lambrichts, D P V', 'van Dieren, S', 'Bemelman, W A', 'Lange, J F']	2020	Cost-effectiveness of sigmoid resection with primary anastomosis or end colostomy for perforated diverticulitis: an analysis of the randomized Ladies trial	http://dx.doi.org/10.1002/bjs.11715		631
['Grady, Stephen K', 'Dojcsak, Levente', 'Harville, Emily W', 'Wallace, Maeve E', 'Vilda, Dovile', 'Donneyong, Macarius M', 'Hood, Darryl B', 'Valdez, R Burciaga', 'Ramesh, Aramandla', 'Im, Wansoo', 'Matthews-Juarez, Patricia', 'Juarez, Paul D', 'Langston, Michael A']	2023	Seminar: Scalable Preprocessing Tools for Exposomic Data Analysis	http://dx.doi.org/10.1289/EHP12901		632
['Chang, Kimberley L', 'Grubbs, Elizabeth G', 'Ingledew, Paris-Ann']	2019	AN ANALYSIS OF THE QUALITY OF THYROID CANCER WEBSITES	http://dx.doi.org/10.4158/EP-2018-0595		633
['Livingstone, Ann', 'Agarwal, Anupriya', 'Stockler, Martin R', 'Menzies, Alexander M', 'Howard, Kirsten', 'Morton, Rachael L']	2019	Preferences for Immunotherapy in Melanoma: A Systematic Review	http://dx.doi.org/10.1245/s10434-019-07963-y		634
['Almadori, Aurora', 'Speiser, Sophie', 'Ashby, Imogen', 'Lacher, René', 'Bishop, David', 'Mosahebi, Afshin', 'Butler, Peter Em']	2022	Portable three-dimensional imaging to monitor small volume enhancement in face, vulva, and hand: A comparative study	http://dx.doi.org/10.1016/j.bjps.2022.04.042		635
['Purchase, Callun Keith', 'Al Zulayq, Dhafer Manna', "O'Brien, Bio Talakatoa", 'Kowalewski, Matthew Joseph', 'Berenjian, Aydin', 'Tarighaleslami, Amir Hossein', 'Seifan, Mostafa']	2021	Circular Economy of Construction and Demolition Waste: A Literature Review on Lessons, Challenges, and Benefits	http://dx.doi.org/10.3390/ma15010076		636
['Janes, Gillian', 'Harrison, Reema', 'Johnson, Judith', 'Simms-Ellis, Ruth', 'Mills, Thomas', 'Lawton, Rebecca']	2021	Multiple meanings of resilience: Health professionals' experiences of a dual element training intervention designed to help them prepare for coping with error	http://dx.doi.org/10.1111/jep.13555		637
['Laugharne, Richard', 'Farid, Mohsen', 'James, Christopher', 'Dutta, Anirban', 'Mould, Christopher', 'Molten, Noelle', 'Laugharne, Jonathan', 'Shankar, Rohit']	2023	Neurotechnological solutions for post-traumatic stress disorder: A perspective review and concept proposal	http://dx.doi.org/10.1049/htl2.12055		638
['Fineberg, Naomi A', 'Menchón, José M', 'Hall, Natalie', "Dell'Osso, Bernardo", 'Brand, Matthias', 'Potenza, Marc N', 'Chamberlain, Samuel R', 'Cirnigliaro, Giovanna', 'Lochner, Christine', 'Billieux, Joël', 'Demetrovics, Zsolt', 'Rumpf, Hans Jürgen', 'Müller, Astrid', 'Castro-Calvo, Jesús', 'Hollander, Eric', 'Burkauskas, Julius', 'Grünblatt, Edna', 'Walitza, Susanne', 'Corazza, Ornella', 'King…	2022	Advances in problematic usage of the internet research - A narrative review by experts from the European network for problematic usage of the internet	http://dx.doi.org/10.1016/j.comppsych.2022.152346		639
['Oniani, David', 'Parmanto, Bambang', 'Saptono, Andi', 'Bove, Allyn', 'Freburger, Janet', 'Visweswaran, Shyam', 'Cappella, Nickie', 'McLay, Brian', 'Silverstein, Jonathan C', 'Becich, Michael J', 'Delitto, Anthony', 'Skidmore, Elizabeth', 'Wang, Yanshan']	2023	ReDWINE: A clinical datamart with text analytical capabilities to facilitate rehabilitation research	http://dx.doi.org/10.1016/j.ijmedinf.2023.105144		640
['Oedingen, Carina', 'Bartling, Tim', 'Mühlbacher, Axel C', 'Schrem, Harald', 'Krauth, Christian']	2019	Systematic Review of Public Preferences for the Allocation of Donor Organs for Transplantation: Principles of Distributive Justice	http://dx.doi.org/10.1007/s40271-019-00363-0		641
['Zhou, Alice L', 'Wu, Xiao', 'Youm, Jiwon', 'Heller, Michael B', 'Lam, Alexander']	2023	Cost-Effectiveness of Drug-Coated Balloon Angioplasty versus Plain Old Balloon Angioplasty for Arteriovenous Fistula Stenosis	http://dx.doi.org/10.1007/s00270-023-03403-3		642
['Abd Karim, Saipol Bari', 'Norman, Syuhada', 'Koting, Suhana', 'Simarani, Khanom', 'Loo, Siaw-Chuing', 'Mohd Rahim, Faizul Azli', 'Ibrahim, Mohd Rasdan', 'Md Yusoff, Nur Izzi', 'Nagor Mohamed, Abdul Halim']	2023	Plastic Roads in Asia: Current Implementations and Should It Be Considered?	http://dx.doi.org/10.3390/ma16165515		643
['Marami, Hadis', 'Tsapekos, Panagiotis', 'Khoshnevisan, Benyamin', 'Madsen, Jeanette Agertved', 'Andersen, Jacob Kragh', 'Rafiee, Shahin', 'Angelidaki, Irini']	2022	Going beyond conventional wastewater treatment plants within circular bioeconomy concept - a sustainability assessment study	http://dx.doi.org/10.2166/wst.2022.096		644
['Pereira, Michelle J', 'Molina, Joseph A D', 'Tan, Bryan Y', 'Yam, Michael G J', 'Ramason, Rani', 'Chua, Ivan T H']	2023	Bundled Payments for Hip Fracture Surgery Are Associated With Improved Access, Quality, and Health Care Utilization, but Higher Costs for Complex Cases: An Interrupted Time Series Analysis	http://dx.doi.org/10.1097/BOT.0000000000002459		645
['Raycheva, Ralitsa', 'Rangelova, Vanya', 'Kevorkyan, Ani']	2022	Cost Analysis for Patients with Ventilator-Associated Pneumonia in the Neonatal Intensive Care Unit	http://dx.doi.org/10.3390/healthcare10060980		646
['Foltanova, Tatiana', 'Majernik, Alan', 'Malikova, Eva', 'Kosirova, Stanislava']	2022	Availability and Accessibility of Orphan Medicinal Products to Patients in Slovakia in the Years 2010-2019	http://dx.doi.org/10.3389/fphar.2022.768325		647
['Rentzeperi, Elpiniki', 'Pegiou, Stavroula', 'Tsakiridis, Ioannis', 'Kalogiannidis, Ioannis', 'Kourtis, Anargyros', 'Mamopoulos, Apostolos', 'Athanasiadis, Apostolos', 'Dagklis, Themistoklis']	2023	Diagnosis and Management of Osteoporosis: A Comprehensive Review of Guidelines	http://dx.doi.org/10.1097/OGX.0000000000001181		648
['Han, Eunkyung', 'Chung, Wankyo', 'Trujillo, Antonio', 'Gittelsohn, Joel', 'Shi, Leiyu']	2023	The associations of continuity of care with inpatient, outpatient, and total medical care costs among older adults with urinary incontinence	http://dx.doi.org/10.1186/s12913-023-09232-x		649
['Melia, Ruth', 'Francis, Kady', 'Duggan, Jim', 'Bogue, John', "O'Sullivan, Mary", 'Young, Karen', 'Chambers, Derek', 'McInerney, Shane J', "O'Dea, Edmond", 'Bernert, Rebecca']	2023	Using a Safety Planning Mobile App to Address Suicidality in Young People Attending Community Mental Health Services in Ireland: Protocol for a Pilot Randomized Controlled Trial	http://dx.doi.org/10.2196/44205		650
['Pu, Ya-Lou', 'Li, Zhuang-Shuang', 'Zhi, Xiao-Xu', 'Shi, Yi-An', 'Meng, Ai-Feng', 'Cheng, Fang', 'Ali, Ali', 'Li, Cheng', 'Fang, Hong', 'Wang, Cheng']	2020	Complications and Costs of Peripherally Inserted Central Venous Catheters Compared With Implantable Port Catheters for Cancer Patients: A Meta-analysis	http://dx.doi.org/10.1097/NCC.0000000000000742		651
['Cerano-Paredes, Julián', 'Iniguez, Jose M', 'Villanueva-Díaz, José', 'Cervantes-Martínez, Rosalinda', 'Cambrón-Sandoval, Víctor H', 'Estrada-Arellano, Josué R', 'Esquivel-Arriaga, Gerardo', 'Franco-Ramos, Osvaldo', 'Vázquez-Selem, Lorenzo', 'Cardoza-Martínez, Gabriel F']	2020	Using Tree-Rings to Reconstruct Fire History Information from Forested Areas	http://dx.doi.org/10.3791/61698		652
['Albright, Patrick', 'Only, Arthur', 'Parikh, Harsh R', 'McCreary, Dylan L', 'Hayek, Kevin', 'Siljander, Breana', 'Kibble, Kendra', 'Cunningham, Brian P']	2022	External Fixation Characteristics Drive Cost of Care for High-Energy Tibial Plateau Fractures	http://dx.doi.org/10.1097/BOT.0000000000002254		653
['Qammar, Rabia', 'Abidin, Zain Ul', 'Sair, Shrafat Ali', 'Ahmad, Ijaz', "Mansour, Ala'a Zuhair", 'Owidha, Hodifah Farhan Ahmad Abu']	2023	Impact of waste management among Industry 4.0 and sustainable development	http://dx.doi.org/10.1007/s11356-023-28987-8		654
['Goudarzi, Reza', 'Tasavon Gholamhoseini, Mohammad', 'Amini, Saeed', 'Nakhaei, Mahsa', 'Dehnavieh, Reza']	2020	Estimating the cost of vaccination in southeastern Iran	http://dx.doi.org/10.1080/21645515.2020.1725357		655
['Lal, Amos', 'Abraham, George M']	2020	Utility of CD4 Cell Count and Viral Load Assay in Hospitalized Patients with Known HIV Infection: High Value Care Exercise	http://dx.doi.org/10.2174/1871526519666191011162018		656
['He, Linchen', 'Du, Linqiu', 'Antonijevic, Zoran', 'Posch, Martin', 'Korostyshevskiy, Valeriy R', 'Beckman, Robert A']	2020	Efficient two-stage sequential arrays of proof of concept studies for pharmaceutical portfolios	http://dx.doi.org/10.1177/0962280220958177		657
['Li Pira, Giorgio', 'Aquilini, Beatrice', 'Davoli, Alessandro', 'Grandi, Silvana', 'Ruini, Chiara']	2023	The Use of Virtual Reality Interventions to Promote Positive Mental Health: Systematic Literature Review	http://dx.doi.org/10.2196/44998		658
['Murshid, Munzur-E-', 'Haque, Mainul']	2020	Hits and misses of Bangladesh National Health Policy 2011	http://dx.doi.org/10.4103/jpbs.JPBS_236_19		659
['de Oliveira, Wagner', 'Batista Jr, José Olimpio Rodrigues', 'Novais, Tiago', 'Takashima, Silvio Toshiyuki', 'Stange, Leonardo Roccon', 'Martucci Jr, Moacyr', 'Cugnasca, Carlos Eduardo', 'Bressan, Graça']	2023	OpenCare5G: O-RAN in Private Network for Digital Health Applications	http://dx.doi.org/10.3390/s23021047		660
['Kainz, Bernhard', 'Heinrich, Mattias P', 'Makropoulos, Antonios', 'Oppenheimer, Jonas', 'Mandegaran, Ramin', 'Sankar, Shrinivasan', 'Deane, Christopher', 'Mischkewitz, Sven', 'Al-Noor, Fouad', 'Rawdin, Andrew C', 'Ruttloff, Andreas', 'Stevenson, Matthew D', 'Klein-Weigel, Peter', 'Curry, Nicola']	2021	Non-invasive diagnosis of deep vein thrombosis from ultrasound imaging with machine learning	http://dx.doi.org/10.1038/s41746-021-00503-7		661
['Deteix, Lazare', 'Salou, Thibault', 'Drogué, Sophie', 'Loiseau, Eléonore']	2023	The importance of land in resource criticality assessment methods: A first step towards characterising supply risk	http://dx.doi.org/10.1016/j.scitotenv.2023.163248		662
['Cecchi, Enrico', 'Chirillo, Fabio', 'Moreo, Antonella', 'Graziosi, Maddalena', 'De Michele, Lucrezia', 'Faggiano, Pompilio', 'Mattioli, Roberto', 'Polizzi, Vincenzo', 'Labanti, Graziana', 'Benedetto, Frank A', 'Colonna, Paolo', 'Endocarditis, SIECVI Task Force for the Management of Infective']	2019	Practical implementation of the Endocarditis Team in 'functional' reference centres: the Italian hospital network experience and recommendations of the Italian Society of Echocardiography and Cardiovascular Imaging	http://dx.doi.org/10.2459/JCM.0000000000000810		663
['Pillay, Jennifer', 'Wingert, Aireen', 'MacGregor, Tara', 'Gates, Michelle', 'Vandermeer, Ben', 'Hartling, Lisa']	2021	Screening for chlamydia and/or gonorrhea in primary health care: systematic reviews on effectiveness and patient preferences	http://dx.doi.org/10.1186/s13643-021-01658-w		664
['Henze, Alexander-Stephan', 'Mauch, Frieder']	2020	[Monitoring and load management in team handball]	http://dx.doi.org/10.1055/a-1154-6051		665
['Nguyen, Huyen-Tram', 'Lee, Yunje', 'Ahn, Jaehun', 'Han, Taek Hee', 'Park, Jun Kil']	2023	A Low-Cost Lightweight Deflectometer with an Arduino-Based Signal Interpretation Kit to Evaluate Soil Modulus	http://dx.doi.org/10.3390/s23249710		666
['Mukherjee, Sukhes', 'Kotnis, Ashwin', 'Ray, Suman Kumar', 'Vaidyanathan, Kannan', 'Singh, Snighdha', 'Mittal, Rishabh']	2022	Current Scenario of Clinical Diagnosis to Identify Inborn Errors of Metabolism with Precision Profiling for Expanded Screening in Infancy in a Resource-limited Setting	http://dx.doi.org/10.2174/1573396318666220404113732		667
['Powell, Philip A', 'Carlton, Jill', 'Rowen, Donna', 'Brazier, John E']	2019	Producing a preference-based quality of life measure for people with Duchenne muscular dystrophy: a mixed-methods study protocol	http://dx.doi.org/10.1136/bmjopen-2018-023685		668
['Herlihy, E', 'Antao, B', 'Fawaz, A', 'McDermott, J', 'Patterson, K', 'Nason, G', "O'Kelly, F"]	2023	Adapting lean methodology towards surgical tray rationalisation in inguinoscrotal day case surgery in the republic of Ireland	http://dx.doi.org/10.1016/j.jpurol.2023.03.021		669
['Iwakura, Masahiro', 'Kawagoshi, Atsuyoshi', 'Tamaki, Akira', 'Oki, Yutaro', 'Oshima, Yohei', 'Spruit, Martijn A']	2023	Physical activity measurements in individuals with interstitial lung disease: a systematic review and meta-analysis	http://dx.doi.org/10.1183/16000617.0165-2022		670
['Silberberg, Benjamin', 'Aston, Stephen', 'Boztepe, Selda', 'Jacob, Shevin', 'Rylance, Jamie']	2020	Recommendations for fluid management of adults with sepsis in sub-Saharan Africa: a systematic review of guidelines	http://dx.doi.org/10.1186/s13054-020-02978-4		671
['Mims, Mark M', 'Wang, Eric W']	2019	Cost Analysis of Implants in the Surgical Repair of Orbital Floor Fractures	http://dx.doi.org/10.1177/0003489419894358		672
['Bhavsar, Rajesh', 'Jakobsen, Carl-Johan']	2019	The Major Decrease in Resource Utilization in Recent Decades Seems Guided by Demographic Changes: Fast Tracking-Real Concept or Demographics	http://dx.doi.org/10.1053/j.jvca.2019.09.034		673
['Bemelmans, Y F L', 'Keulen, M H F', 'Heymans, M', 'van Haaren, E H', 'Boonen, B', 'Schotanus, M G M']	2021	Safety and efficacy of outpatient hip and knee arthroplasty: a systematic review with meta-analysis	http://dx.doi.org/10.1007/s00402-021-03811-5		674
['Knight, Christopher H']	2020	DairyCare 'blueprint for action': husbandry for wellbeing	http://dx.doi.org/10.1017/S0022029920000679		675
['Oosterhoff, Marije', 'Joore, Manuela A', 'Bartelink, Nina H M', 'Winkens, Bjorn', 'Schayck, Onno C P', 'Bosma, Hans']	2019	Longitudinal analysis of health disparities in childhood	http://dx.doi.org/10.1136/archdischild-2018-316482		676
['Zhuang, Qi', 'Peng, Yunzhi', 'Zhou, Jieyu', 'Coyte, Peter']	2022	Research on the child healthcare system in China from the perspective of equal health benefits: Beijing as the case study	http://dx.doi.org/10.1111/cch.12953		677
['Kumschick, Sabrina', 'Bertolino, Sandro', 'Blackburn, Tim M', 'Brundu, Giuseppe', 'Costello, Katie E', 'de Groot, Maarten', 'Evans, Thomas', 'Gallardo, Belinda', 'Genovesi, Piero', 'Govender, Tanushri', 'Jeschke, Jonathan M', 'Lapin, Katharina', 'Measey, John', 'Novoa, Ana', 'Nunes, Ana L', 'Probert, Anna F', 'Pyšek, Petr', 'Preda, Cristina', 'Rabitsch, Wolfgang', 'Roy, Helen E', 'Smith, Kevin …	2023	Using the IUCN Environmental Impact Classification for Alien Taxa to inform decision-making	http://dx.doi.org/10.1111/cobi.14214		678
['Zhao, Mengzhen', 'Huang, Xiaodan', 'Kjellstrom, Tord', 'Lee, Jason Kai Wei', 'Otto, Matthias', 'Zhang, Xiliang', 'Romanello, Marina', 'Zhang, Da', 'Cai, Wenjia']	2022	Labour productivity and economic impacts of carbon mitigation: a modelling study and benefit-cost analysis	http://dx.doi.org/10.1016/S2542-5196(22)00245-5		679
['Weiss, Charlotte R', 'Roberts, Mia', 'Florell, Melissa', 'Wood, Rachel', 'Johnson-Koenke, Rachel', 'Amura, Claudia R', 'Kissler, Katherine', 'Barton, Amy J', 'Jones, Jacqueline']	2023	Best Practices for Telehealth in Nurse-Led Care Settings-A Qualitative Study	http://dx.doi.org/10.1177/15271544231201417		680
['Bos, Véronique L L C', 'Klazinga, Niek S', 'Kringos, Dionne S']	2021	Improving performance intelligence for governing an integrated health and social care delivery network: a case study on the Amsterdam Noord district	http://dx.doi.org/10.1186/s12913-021-06558-2		681
['Böge, Kerem', 'Karnouk, Carine', 'Hoell, Andreas', 'Tschorn, Mira', 'Kamp-Becker, Inge', 'Padberg, Frank', 'Übleis, Aline', 'Hasan, Alkomiet', 'Falkai, Peter', 'Salize, Hans-Joachim', 'Meyer-Lindenberg, Andreas', 'Banaschewski, Tobias', 'Schneider, Frank', 'Habel, Ute', 'Plener, Paul', 'Hahn, Eric', 'Wiechers, Maren', 'Strupf, Michael', 'Jobst, Andrea', 'Millenet, Sabina', 'Hoehne, Edgar', 'Suk…	2022	Effectiveness and cost-effectiveness for the treatment of depressive symptoms in refugees and asylum seekers: A multi-centred randomized controlled trial	http://dx.doi.org/10.1016/j.lanepe.2022.100413		682
['Qiao, Nidan', 'Ma, Yichen', 'Chen, Xiaochen', 'Ye, Zhao', 'Ye, Hongying', 'Zhang, Zhaoyun', 'Wang, Yongfei', 'Lu, Zhaozeng', 'Wang, Zhiliang', 'Xiao, Yiqin', 'Zhao, Yao']	2022	Machine Learning Prediction of Visual Outcome after Surgical Decompression of Sellar Region Tumors	http://dx.doi.org/10.3390/jpm12020152		683
['Lambert, Georgia A', 'Smiseth, Per T']	2022	Access to resources buffers against effects of current reproduction on future ability to provide care in a burying beetle	http://dx.doi.org/10.1002/ece3.9266		684
['Frankiewicz, Mikołaj', 'Vetterlein, Malte W', 'Markiet, Karolina', 'Adamowicz, Jan', 'Campos-Juanatey, Felix', 'Cocci, Andrea', 'Rosenbaum, Clemens M', 'Verla, Wesley', 'Waterloos, Marjan', 'Mantica, Guglielmo', 'Matuszewski, Marcin', 'Urologists, Trauma and Reconstructive Urology Working Party of the European Association of Urology Young Academic']	2024	Ultrasound imaging of male urethral stricture disease: a narrative review of the available evidence, focusing on selected prospective studies	http://dx.doi.org/10.1007/s00345-023-04760-x		685
['Morton, Jedidiah I', 'Marquina, Clara', 'Shaw, Jonathan E', 'Liew, Danny', 'Polkinghorne, Kevan R', 'Ademi, Zanfina', 'Magliano, Dianna J']	2022	Projecting the incidence and costs of major cardiovascular and kidney complications of type 2 diabetes with widespread SGLT2i and GLP-1 RA use: a cost-effectiveness analysis	http://dx.doi.org/10.1007/s00125-022-05832-0		686
['Al-Tashi, Qasem', 'Saad, Maliazurina B', 'Muneer, Amgad', 'Qureshi, Rizwan', 'Mirjalili, Seyedali', 'Sheshadri, Ajay', 'Le, Xiuning', 'Vokes, Natalie I', 'Zhang, Jianjun', 'Wu, Jia']	2023	Machine Learning Models for the Identification of Prognostic and Predictive Cancer Biomarkers: A Systematic Review	http://dx.doi.org/10.3390/ijms24097781		687
['Morrish, N', 'Snowsill, T', 'Dodman, S', 'Medina-Lara, A']	2024	Preferences for Genetic Testing to Predict the Risk of Developing Hereditary Cancer: A Systematic Review of Discrete Choice Experiments	http://dx.doi.org/10.1177/0272989X241227425		688
['Hackenbroich, Samantha', 'Kranke, Peter', 'Meybohm, Patrick', 'Weibel, Stephanie']	2022	Include or not to include conference abstracts in systematic reviews? Lessons learned from a large Cochrane network meta-analysis including 585 trials	http://dx.doi.org/10.1186/s13643-022-02048-6		689
['Wijemunige, Nilmini', 'Rannan-Eliya, Ravindra P', 'van Baal, Pieter', "O'Donnell, Owen"]	2023	Optimizing cardiovascular disease risk screening in a low-resource setting: cost-effectiveness of program modifications in Sri Lanka modelled with nationally representative survey data	http://dx.doi.org/10.1186/s12889-023-16640-5		690
['Ali, Zakariya S', 'Thavorn, Kednapa', 'Murphy, Ryland', 'Sparavalo, Sara', 'Wong, Ivan']	2021	Primary Bankart Repair Versus Arthroscopic Anatomic Glenoid Reconstruction in Patients with Subcritical Bone Loss: A Cost-Utility Analysis	http://dx.doi.org/10.2106/JBJS.OA.21.00067		691
['Brown, Janet E', 'Royle, Kara-Louise', 'Gregory, Walter', 'Ralph, Christy', 'Maraveyas, Anthony', 'Din, Omar', 'Eisen, Timothy', 'Nathan, Paul', 'Powles, Tom', 'Griffiths, Richard', 'Jones, Robert', 'Vasudev, Naveen', 'Wheater, Matthew', 'Hamid, Abdel', 'Waddell, Tom', 'McMenemin, Rhona', 'Patel, Poulam', 'Larkin, James', 'Faust, Guy', 'Martin, Adam', 'Swain, Jayne', 'Bestall, Janine', 'McCabe,…	2023	Temporary treatment cessation versus continuation of first-line tyrosine kinase inhibitor in patients with advanced clear cell renal cell carcinoma (STAR): an open-label, non-inferiority, randomised, controlled, phase 2/3 trial	http://dx.doi.org/10.1016/S1470-2045(22)00793-8		692
['Schmidt, Eleanor M', 'Hersh, Alyssa R', 'Tuuli, Methodius', 'Cahill, Alison G', 'Caughey, Aaron B']	2021	Considering Criteria for Active Phase Labor Management of Nulliparous Women: A Cost-Effectiveness Analysis	http://dx.doi.org/10.1055/s-0041-1728836		693
['Knowles, Charles H', 'Booth, Lesley', 'Brown, Steve R', 'Cross, Samantha', 'Eldridge, Sandra', 'Emmett, Christopher', 'Grossi, Ugo', 'Jordan, Mary', 'Lacy-Colson, Jon', 'Mason, James', 'McLaughlin, John', 'Moss-Morris, Rona', 'Norton, Christine', 'Scott, S Mark', 'Stevens, Natasha', 'Taheri, Shiva', 'Yiannakou, Yan']	2021	Non-drug therapies for the management of chronic constipation in adults: the CapaCiTY research programme including three RCTs	http://dx.doi.org/10.3310/pgfar09140		694
['Khan, Mishal', 'Rahman-Shepherd, Afifah', 'Bory, Sothavireak', 'Chhorn, Sophea', 'Durrance-Bagale, Anna', 'Hasan, Rumina', 'Heng, Sotheara', 'Phou, Socheata', 'Prien, Chanra', 'Probandari, Ari', 'Saphonn, Vonthanak', 'Suy, Sovanthida', 'Wiseman, Virginia', 'Wulandari, Luh Putu Lila', 'Hanefeld, Johanna']	2022	How conflicts of interest hinder effective regulation of healthcare: an analysis of antimicrobial use regulation in Cambodia, Indonesia and Pakistan	http://dx.doi.org/10.1136/bmjgh-2022-008596		695
['Arnold, Annie C', 'Fleet, Richard', 'Lim, David']	2023	Barriers and Facilitators to Point-of-Care Ultrasound Use in Rural Australia	http://dx.doi.org/10.3390/ijerph20105821		696
['Xiao, Sarah', 'Tourangeau, Ann', 'Widger, Kimberley', 'Berta, Whitney']	2019	Discharge planning in mental healthcare settings: A review and concept analysis	http://dx.doi.org/10.1111/inm.12599		697
['Marsilio, Marta', 'Gramegna, Andrea', 'Fusco, Floriana', 'Gheduzzi, Eleonora', 'Pizzamiglio, Giovanna', 'Blasi, Francesco', 'Guglielmetti, Chiara']	2021	The Evaluation of Determinants and Impacts of Co-Production in Healthcare: A Research Protocol for OPAT in Cystic Fibrosis	http://dx.doi.org/10.5334/ijic.5568		698
['Fried, Linda F', 'Folkerts, Kerstin', 'Smeta, Beata', 'Bowrin, Kevin Deon', 'Mernagh, Paul', 'Millier, Aurelie', 'Kovesdy, Csaba P']	2021	Targeted literature review of the burden of illness in patients with chronic kidney disease and type 2 diabetes	http://dx.doi.org/10.37765/ajmc.2021.88660		699
['Maun, Rachael', 'Fabri, Marc', 'Trevorrow, Pip']	2023	Participatory Methods to Engage Autistic People in the Design of Digital Technology: A Systematic Literature Review	http://dx.doi.org/10.1007/s10803-023-06015-5		700
['Maeda, Sergio Setsuo', 'Peters, Barbara Santarosa Emo', 'Martini, Lígia Araújo', 'Antunes, Hannah Karen Moreira', 'Gonzalez, Maria Cristina', 'Arantes, Henrique Pierotti', 'Prado, Carla M', 'Pinto, Camila Lemos', 'de Araújo, Iana Mizumukai', 'de Paula, Francisco José Albuquerque', 'Borges, Joao Lindolfo Cunha', 'Albergaria, Ben-Hur', 'Ushida, Marcela', 'de Souza, Guilherme Cardenaz', 'de Mendon…	2022	Official position of the Brazilian Association of Bone Assessment and Metabolism (ABRASSO) on the evaluation of body composition by densitometry: part I (technical aspects)-general concepts, indications, acquisition, and analysis	http://dx.doi.org/10.1186/s42358-022-00241-8		701
['Perkins, Gavin D', 'Ji, Chen', 'Achana, Felix', 'Black, John Jm', 'Charlton, Karl', 'Crawford, James', 'de Paeztron, Adam', 'Deakin, Charles', 'Docherty, Mark', 'Finn, Judith', 'Fothergill, Rachael T', 'Gates, Simon', 'Gunson, Imogen', 'Han, Kyee', 'Hennings, Susie', 'Horton, Jessica', 'Khan, Kamran', 'Lamb, Sarah', 'Long, John', 'Miller, Joshua', 'Moore, Fionna', 'Nolan, Jerry', "O'Shea, Lynds…	2021	Adrenaline to improve survival in out-of-hospital cardiac arrest: the PARAMEDIC2 RCT	http://dx.doi.org/10.3310/hta25250		702
['Marinovich, M Luke', 'Noguchi, Naomi', 'Morrow, Monica', 'Houssami, Nehmat']	2020	Changes in Reoperation After Publication of Consensus Guidelines on Margins for Breast-Conserving Surgery: A Systematic Review and Meta-analysis	http://dx.doi.org/10.1001/jamasurg.2020.3025		703
['Nguyen, Liem B Luong', 'Lemoine, Maud', 'Ndow, Gibril', 'Ward, Zachary J', 'Hallet, Timothy B', "D'Alessandro, Umberto", 'Thursz, Mark', 'Nayagam, Shevanthi', 'Shimakawa, Yusuke']	2024	Treat All versus targeted strategies to select HBV-infected people for antiviral therapy in The Gambia, west Africa: a cost-effectiveness analysis	http://dx.doi.org/10.1016/S2214-109X(23)00467-9		704
['Singh, Robby', 'Naidu, Moumita', 'Bader, Yousef', 'Freeman, David', 'Zughaib, Marcel']	2019	Appropriate Use of Transesophageal Echocardiogram for Infective Endocarditis: A Single Center Experience	http://dx.doi.org/10.1155/2019/7670146		705
['Sbert, Mateu', 'Chen, Shuning', 'Feixas, Miquel', 'Vila, Marius', 'Golan, Amos']	2020	Interpreting Social Accounting Matrix (SAM) as an Information Channel	http://dx.doi.org/10.3390/e22121346		706
['Liu, Xiyao', 'Wang, Yu', 'Zhang, Fan', 'Zhong, Xiaoni', 'Ou, Rong', 'Luo, Xin', 'Qi, Hongbo']	2019	Double- versus single-balloon catheters for labour induction and cervical ripening: a meta-analysis	http://dx.doi.org/10.1186/s12884-019-2491-4		707
['Soldatou, Vasiliki', 'Soldatos, Anastasios', 'Soldatos, Theodoros']	2019	Examining Socioeconomic and Computational Aspects of Vaccine Pharmacovigilance	http://dx.doi.org/10.1155/2019/6576483		708
['Iida, Atsuyoshi', 'Saito, Shinya', 'Hamada, Jun', 'Nakamura, Shunsuke', 'Nojima, Tsuyoshi', 'Naito, Hiromichi', 'Mikane, Takeshi']	2023	Transversal Survey of Emergency Medicine Policy and Quality Metrics in Japan's Regional Health Care Plans	http://dx.doi.org/10.31662/jmaj.2022-0172		709
['Chang, Huan-Cheng', 'Wang, Mei-Chin', 'Liao, Hung-Chang', 'Wang, Ya-Huei']	2019	The Application of GSCM in Eliminating Healthcare Waste: Hospital EDC as an Example	http://dx.doi.org/10.3390/ijerph16214087		710
['Bracken, Karen', 'Askie, Lisa', 'Keech, Anthony C', 'Hague, Wendy', 'Wittert, Gary']	2019	Recruitment strategies in randomised controlled trials of men aged 50 years and older: a systematic review	http://dx.doi.org/10.1136/bmjopen-2018-025580		711
['Hayashi, Meagan', 'Bousman, Chad A']	2022	Experience, Knowledge, and Perceptions of Pharmacogenomics among Pharmacists and Nurse Practitioners in Alberta Hospitals	http://dx.doi.org/10.3390/pharmacy10060139		712
["Mohd Safien, A'isyah", 'Ibrahim, Norhayati', 'Subramaniam, Ponnusamy', 'Shahar, Suzana', 'Din, Normah Che', 'Ismail, Aniza', 'Singh, Devinder Kaur Ajit', 'Mat Ludin, Arimi Fitri']	2021	Randomized Controlled Trials of a Psychosocial Intervention for Improving the Cognitive Function among Older Adults: A Scoping Review	http://dx.doi.org/10.1177/23337214211025167		713
['Zhao, Yang', 'Duan, Liang', 'Liu, Xiang', 'Song, Yonghui']	2022	Forward Osmosis Technology and Its Application on Microbial Fuel Cells: A Review	http://dx.doi.org/10.3390/membranes12121254		714
['Ziegler, Andreas', 'Mann, Miriam', 'Brandewiede, Bernard', 'Dittrich, Hermann', 'Hintz, Sissy', 'Krockenberger, Katja', 'Öner, Alper', 'de Sousa, Marcos Oliviera', 'Schmidt, Christian']	2020	Statistical analysis plan for the randomized controlled trial CardioCare MV investigating a novel integrated care concept (NICC) for patients suffering from chronic cardiovascular disease	http://dx.doi.org/10.1186/s13063-020-4052-6		715
['Patel, Amrish', 'Sims, Erika', 'Blacklock, Jeanette', 'Birt, Linda', 'Bion, Veronica', 'Clark, Allan', 'Griffiths, Alys', 'Guillard, Cecile', 'Hammond, Amber', 'Holland, Richard', 'Jones, Andy', 'Jones, Liz', 'Katangwe-Chigamba, Thando', 'Pitcher, Jennifer', 'Ruby, Po', 'Scott, Sion', 'Wagner, Adam P', 'Ahmed, Saiqa', 'Baqir, Wasim', 'Cook, Luke', 'Dean, Tony', 'Wright, David']	2022	Cluster randomised control trial protocol for estimating the effectiveness and cost-effectiveness of a complex intervention to increase care home staff influenza vaccination rates compared to usual practice (FLUCARE)	http://dx.doi.org/10.1186/s13063-022-06925-2		716
['Borges, Carlos', 'Palma, Carla', 'Bettencourt da Silva, Ricardo J N']	2022	Evaluation of temporal trends and correlations of physical-chemical parameters in vast oceanic areas robust to information uncertainty	http://dx.doi.org/10.1016/j.chemosphere.2022.137597		717
['de Bruin, Josefien', 'Bos, Cheryl', 'Struijs, Jeroen Nathan', 'Drewes, Hanneke Wil-Trees', 'Baan, Caroline Astrid']	2022	Conceptualizing learning health systems: A mapping review	http://dx.doi.org/10.1002/lrh2.10311		718
['Haithcoat, Timothy', 'Liu, Danlu', 'Young, Tiffany', 'Shyu, Chi-Ren']	2022	Investigating Health Context Using a Spatial Data Analytical Tool: Development of a Geospatial Big Data Ecosystem	http://dx.doi.org/10.2196/35073		719
['Lee, Justin', 'Muratov, Sergei', 'Tarride, Jean-Eric', 'Paterson, J Michael', 'Thavorn, Kednapa', 'Mbuagbaw, Lawrence', 'Gomes, Tara', 'Khuu, Wayne', 'Seow, Hsien', 'Thabane, Lehana', 'Holbrook, Anne']	2021	Medication use and its impact on high-cost health care users among older adults: protocol for the population-based matched cohort HiCOSTT study	http://dx.doi.org/10.9778/cmajo.20190196		720
['Lennox, Laura', 'Eftychiou, Linda', 'Matthew, Dionne', 'Dowell, Jackie', 'Winn, Trish']	2021	What risks to sustainability are identified throughout care bundle implementation and how can they be addressed? A mixed methods case study	http://dx.doi.org/10.1136/bmjopen-2021-048815		721
['Carretta, Angelo']	2020	Cost-effectiveness of endoscopic mediastinal staging	http://dx.doi.org/10.21037/med-20-27		722
['Hasan, Obada', 'Fahad, Shah', 'Mustafa, Mohammad', 'Hashmi, Pervaiz', 'Noordin, Shahryar']	2021	Does more testing in routine preoperative evaluation benefit the orthopedic patient? Case control study from a resource-constrained setting	http://dx.doi.org/10.1016/j.amsu.2021.102439		723
['Gao, Yang-Yang', 'Zhao, Wei', 'Huang, Yuan-Qin', 'Kumar, Vinit', 'Zhang, Xiao', 'Hao, Ge-Fei']	2023	In silico environmental risk assessment improves efficiency for pesticide safety management	http://dx.doi.org/10.1016/j.scitotenv.2023.167878		724
['Finn, Emily B', 'Campbell Britton, Meredith J', 'Rosenberg, Alana P', 'Sather, John E', 'Marcolini, Evie G', 'Feder, Shelli L', 'Sheth, Kevin N', 'Matouk, Charles C', 'Pham, Laura T L', 'Ulrich, Andrew S', 'Parwani, Vivek L', 'Hodshon, Beth', 'Venkatesh, Arjun K']	2019	A Qualitative Study of Risks Related to Interhospital Transfer of Patients with Nontraumatic Intracranial Hemorrhage	http://dx.doi.org/10.1016/j.jstrokecerebrovasdis.2018.12.048		725
['Moore, Helen J', 'Connor, Natalie', 'Burrows, Andrea', 'Breeze, Penny', "O'Malley, Claire L", 'Lake, Amelia A']	2023	Identification of tax options for high fat, sugar, salt foods for the HEALTHEI Project: a mixed-methods study	http://dx.doi.org/10.1016/S0140-6736(23)02116-5		726
['Ghinea, Narcyz', 'Wiersma, Miriam', 'Kerridge, Ian', 'Olver, Ian', 'Pearson, Sallie', 'Day, Richard', 'Liauw, Winston', 'Lipworth, Wendy']	2019	"Some sort of fantasy land": A qualitative investigation of appropriate prescribing in cancer care	http://dx.doi.org/10.1111/jep.13278		727
['Snyder, Brian F']	2019	Beyond the social cost of carbon: Negative emission technologies as a means for biophysically setting the price of carbon	http://dx.doi.org/10.1007/s13280-019-01301-y		728
['Ponsiglione, Alfonso Maria', 'Ricciardi, Carlo', 'Amato, Francesco', 'Cesarelli, Mario', 'Cesarelli, Giuseppe', "D'Addio, Giovanni"]	2022	Statistical Analysis and Kinematic Assessment of Upper Limb Reaching Task in Parkinson's Disease	http://dx.doi.org/10.3390/s22051708		729
['Steinman, Lesley E', 'Gasca, Amelia', 'Hoeft, Theresa J', 'Raue, Patrick J', 'Henderson, Stuart', 'Perez, Rosa', 'Huerta, Alfredo', 'Fajardo, Alex', 'Vredevoogd, Melinda A', 'James, Katherine', 'Hinton, Ladson', 'Rath, Laura', 'Unutzer, Jurgen']	2023	"We are the sun for our community:" Partnering with community health workers/promotores to adapt, deliver and evaluate a home-based collaborative care model to improve equity in access to quality depression care for older U.S. Latino adults who are underserved	http://dx.doi.org/10.3389/fpubh.2023.1079319		730
['Tranvåg, Eirik Joakim', 'Strand, Roger', 'Ottersen, Trygve', 'Norheim, Ole Frithjof']	2021	Precision medicine and the principle of equal treatment: a conjoint analysis	http://dx.doi.org/10.1186/s12910-021-00625-3		731
['Norisue, Yasuhiro', 'Deshpande, Gautam A', 'Kamada, Miku', 'Nabeshima, Tadanori', 'Tokuda, Yasuharu', 'Goto, Takao', 'Ishizuka, Noriyoshi', 'Hara, Yuki', 'Nakata, Rie', 'Makino, Jun', 'Matsumura, Motoko', 'Fujitani, Shigeki', 'Hiraoka, Eiji']	2021	Allocation of Mechanical Ventilators During a Pandemic: A Mixed-Methods Study of Perceptions Among Japanese Health Care Workers and the General Public	http://dx.doi.org/10.1016/j.chest.2021.01.015		732
['Branders, Samuel', 'Pereira, Alvaro', 'Bernard, Guillaume', 'Ernst, Marie', 'Dananberg, Jamie', 'Albert, Adelin']	2021	Leveraging historical data to optimize the number of covariates and their explained variance in the analysis of randomized clinical trials	http://dx.doi.org/10.1177/09622802211065246		733
['Lehmann, Ferdinand', 'Schulz, Christian M', 'Leicht, Dominik', 'Brady, Scott', 'Fuhrmann, Anna', 'Prütting, Jens', 'Hügel, Max Georg', 'Hörr, Daniel', 'Sander, Michael']	2023	Persistent use of nitrous oxide for anaesthesia in European hospitals despite its harmfulness to the climate - how emission taxation can achieve the coupling of cost-effectiveness and climate protection: observational study	http://dx.doi.org/10.1186/s12913-023-10307-y		734
['Li, Xintao', 'Zhang, Zaisheng', 'Liu, Li', 'Cheng, Tongshun', 'Liu, Gang']	2022	Analysis of the Quantitative Evaluation of the Public Medical and Health System Costs During Pandemic Governance: Investigation Based on COVID-19	http://dx.doi.org/10.3389/fpubh.2022.942043		735
['Brown, Emily E', 'Sturm, Amy C', 'Cuchel, Marina', 'Braun, Lynne T', 'Duell, P Barton', 'Underberg, James A', 'Jacobson, Terry A', 'Hegele, Robert A']	2020	Genetic testing in dyslipidemia: A scientific statement from the National Lipid Association	http://dx.doi.org/10.1016/j.jacl.2020.04.011		736
['Gordon, Morris', 'Sinopoulou, Vassiliki', 'Lakunina, Svetlana', 'Gjuladin-Hellon, Teuta', 'Bracewell, Kelly', 'Akobeng, Anthony K']	2023	Remote care through telehealth for people with inflammatory bowel disease	http://dx.doi.org/10.1002/14651858.CD014821.pub2		737
['Noor, Nurulamin M', 'Sousa, Paula', 'Bettenworth, Dominik', 'Gomollón, Fernando', 'Lobaton, Triana', 'Bossuyt, Peter', 'Casanova, Maria Jose', 'Ding, Nik S', 'Dragoni, Gabriele', 'Furfaro, Federica', 'van Rheenen, Patrick F', 'Chaparro, Maria', 'Gisbert, Javier P', 'Louis, Edouard', 'Papamichail, Konstantinos']	2023	ECCO Topical Review on Biological Treatment Cycles in Crohn's Disease	http://dx.doi.org/10.1093/ecco-jcc/jjad001		738
['Bogne Kamdem, Valery', 'Daelemans, Caroline', 'Englert, Yvon', 'Morin, Francine', 'Sansregret, Andrée']	2021	Using simulation team training with human's factors components in obstetrics to improve patient outcome: A review of the literature	http://dx.doi.org/10.1016/j.ejogrb.2021.03.015		739
['de Siqueira Filha, Noemia Teixeira', 'Li, Jinshuo', 'Phillips-Howard, Penelope A', 'Quayyum, Zahidul', 'Kibuchi, Eliud', 'Mithu, Md Imran Hossain', 'Vidyasagaran, Aishwarya', 'Sai, Varun', 'Manzoor, Farzana', 'Karuga, Robinson', 'Awal, Abdul', 'Chumo, Ivy', 'Rao, Vinodkumar', 'Mberu, Blessing', 'Smith, John', 'Saidu, Samuel', 'Tolhurst, Rachel', 'Mazumdar, Sumit', 'Rosu, Laura', 'Garimella, Sur…	2022	The economics of healthcare access: a scoping review on the economic impact of healthcare access for vulnerable urban populations in low- and middle-income countries	http://dx.doi.org/10.1186/s12939-022-01804-3		740
['Zarghani, Maryam', 'Nemati-Anaraki, Leila', 'Sedghi, Shahram', 'Chakoli, Abdolreza Noroozi', 'Rowhani-Farid, Anisa']	2023	Iranian researchers' perspective about concept and effect of open science on research publication	http://dx.doi.org/10.1186/s12913-023-09420-9		741
['Ryan, Bridget L', 'Mondor, Luke', 'Wodchis, Walter P', 'Glazier, Richard H', 'Meredith, Leslie', 'Fortin, Martin', 'Stewart, Moira']	2023	Effect of a multimorbidity intervention on health care utilization and costs in Ontario: randomized controlled trial and propensity-matched analyses	http://dx.doi.org/10.9778/cmajo.20220006		742
['Taylor, Rachel M', 'Fern, Lorna A', 'Barber, Julie', 'Gibson, Faith', 'Lea, Sarah', 'Patel, Nishma', 'Morris, Stephen', 'Alvarez-Galvez, Javier', 'Feltbower, Richard', 'Hooker, Louise', 'Martins, Ana', 'Stark, Dan', 'Raine, Rosalind', 'Whelan, Jeremy S']	2021	Specialist cancer services for teenagers and young adults in England: BRIGHTLIGHT research programme	http://dx.doi.org/10.3310/pgfar09120		743
['Wu, Guowei', 'Zhuang, Dingling', 'Chew, Kit Wayne', 'Ling, Tau Chuan', 'Khoo, Kuan Shiong', 'Van Quyen, Dong', 'Feng, Shuying', 'Show, Pau Loke']	2022	Current Status and Future Trends in Removal, Control, and Mitigation of Algae Food Safety Risks for Human Consumption	http://dx.doi.org/10.3390/molecules27196633		744
['van de Merwe, Koen', 'Mallam, Steven', 'Nazir, Salman']	2022	Agent Transparency, Situation Awareness, Mental Workload, and Operator Performance: A Systematic Literature Review	http://dx.doi.org/10.1177/00187208221077804		745
['Pistocchi, A', 'Andersen, H R', 'Bertanza, G', 'Brander, A', 'Choubert, J M', 'Cimbritz, M', 'Drewes, J E', 'Koehler, C', 'Krampe, J', 'Launay, M', 'Nielsen, P H', 'Obermaier, N', 'Stanev, S', 'Thornberg, D']	2022	Treatment of micropollutants in wastewater: Balancing effectiveness, costs and implications	http://dx.doi.org/10.1016/j.scitotenv.2022.157593		746
['Viray, Brent A G', 'Arcilla Jr, Crisostomo E', 'Perez, Anthony R', 'Marfori, Jose R', 'De Leon, Michael', 'Ahmadi, Attaullah', 'Lucero-Prisno 3rd, Don E']	2022	Strengthening rural surgery in the Philippines: Essential in achieving universal health care	http://dx.doi.org/10.1002/hsr2.846		747
['Zhang, Xiubin', 'Clarke, Charlotte L', 'Rhynas, Sarah J']	2019	A thematic analysis of Chinese people with dementia and family caregivers' experiences of home care in China	http://dx.doi.org/10.1177/1471301219861466		748
['Choi, Sinyoung', 'Bang, Kyung-Sook']	2023	Health-related quality of life in children with epilepsy: a concept analysis	http://dx.doi.org/10.4094/chnr.2023.29.1.84		749
['Liyanage, Prasad', 'Rocklöv, Joacim', 'Tissera, Hasitha', 'Palihawadana, Paba', 'Wilder-Smith, Annelies', 'Tozan, Yesim']	2019	Evaluation of intensified dengue control measures with interrupted time series analysis in the Panadura Medical Officer of Health division in Sri Lanka: a case study and cost-effectiveness analysis	http://dx.doi.org/10.1016/S2542-5196(19)30057-9		750
['Wade, Kaitlin H', 'Yarmolinsky, James', 'Giovannucci, Edward', 'Lewis, Sarah J', 'Millwood, Iona Y', 'Munafò, Marcus R', 'Meddens, Fleur', 'Burrows, Kimberley', 'Bell, Joshua A', 'Davies, Neil M', 'Mariosa, Daniela', 'Kanerva, Noora', 'Vincent, Emma E', 'Smith-Byrne, Karl', 'Guida, Florence', 'Gunter, Marc J', 'Sanderson, Eleanor', 'Dudbridge, Frank', 'Burgess, Stephen', 'Cornelis, Marilyn C', …	2022	Applying Mendelian randomization to appraise causality in relationships between nutrition and cancer	http://dx.doi.org/10.1007/s10552-022-01562-1		751
['Turk-Adawi, Karam I', 'Elshaikh, Usra', 'Contractor, Aashish', 'Hashmi, Farzana Amir', 'Thomas, Emma', 'Raidah, Fabbiha', 'Grace, Sherry L']	2023	Development and Evaluation of the International Council of Cardiovascular Prevention and Rehabilitation (ICCPR) Program Certification for Low-Resource Settings	http://dx.doi.org/10.2147/IJGM.S423209		752
['Bao, Xue', 'Komesidou, Rouzana', 'Hogan, Tiffany P']	2024	A Review of Screeners to Identify Risk of Developmental Language Disorder	http://dx.doi.org/10.1044/2023_AJSLP-23-00286		753
['Kabakian-Khasholian, Tamar', 'Makhoul, Jihad', 'Ghusayni, Aleni']	2022	"A person who does not have money does not enter": a qualitative study on refugee women's experiences of respectful maternity care	http://dx.doi.org/10.1186/s12884-022-05083-2		754
['Rad, Dana', 'Redeş, Adela', 'Roman, Alina', 'Ignat, Sonia', 'Lile, Raul', 'Demeter, Edgar', 'Egerău, Anca', 'Dughi, Tiberiu', 'Balaş, Evelina', 'Maier, Roxana', 'Kiss, Csaba', 'Torkos, Henrietta', 'Rad, Gavril']	2022	Pathways to inclusive and equitable quality early childhood education for achieving SDG4 goal-a scoping review	http://dx.doi.org/10.3389/fpsyg.2022.955833		755
['Supbumrung, Suchada', 'Kaewborisutsakul, Anukoon', 'Kitsiripant, Chanatthee', 'Kaewborisutsakul, Wilairat Kankuan', 'Churuangsuk, Chaitong']	2023	Effect of the enhanced recovery protocol in patients with brain tumors undergoing elective craniotomies: a systematic review and meta-analysis	http://dx.doi.org/10.3171/2023.9.FOCUS23316		756
['Lettink, Adrie', 'Chaibekava, Karina', 'Smits, Luc', 'Langenveld, Josje', 'van de Laar, Rafli', 'Peeters, Babette', 'Verstappen, Marie-Louise', 'Dirksen, Carmen', 'Nieuwenhuijze, Marianne', 'Scheepers, Hubertina']	2020	CCT: continuous care trial - a randomized controlled trial of the provision of continuous care during labor by maternity care assistants in the Netherlands	http://dx.doi.org/10.1186/s12884-020-03336-6		757
['Whittles, Lilith K', 'Didelot, Xavier', 'White, Peter J']	2022	Public health impact and cost-effectiveness of gonorrhoea vaccination: an integrated transmission-dynamic health-economic modelling analysis	http://dx.doi.org/10.1016/S1473-3099(21)00744-1		758
['Karhade, Aditya V', 'Bernstein, David N', 'Desai, Vineet', 'Bedair, Hany S', "O'Donnell, Evan A", 'Tanaka, Miho J', 'Bono, Christopher M', 'Harris, Mitchel B', 'Schwab, Joseph H', 'Tobert, Daniel G']	2022	What Is the Clinical Benefit of Common Orthopaedic Procedures as Assessed by the PROMIS Versus Other Validated Outcomes Tools?	http://dx.doi.org/10.1097/CORR.0000000000002241		759
['Chen, Qiulian', 'Tao, Yun', 'Wang, Longjun', 'Zhang, Jinfang', 'Sun, Bichen', 'Yang, Xiaoli']	2020	A randomized controlled clinical study of acupuncture therapy for Seborrheic alopecia in young and middle ages: Study protocol clinical trial (SPIRIT compliant)	http://dx.doi.org/10.1097/MD.0000000000019842		760
	2019	Evidence review for preventing contrast-induced acute kidney injury: Acute kidney injury: prevention, detection and management: Evidence review A	https://www.ncbi.nlm.nih.gov/pubmed/35099864		761
['Hlafa, Besuthu', 'Sibanda, Kin', 'Hompashe, Dumisani Macdonald']	2019	The Impact of Public Health Expenditure on Health Outcomes in South Africa	http://dx.doi.org/10.3390/ijerph16162993		762
['Nott, Shannon', 'Colbran, Richard', 'Edwards, Mike']	2023	Collaborative Care - empowering community in the development of rural primary health workforce and service delivery models	http://dx.doi.org/10.22605/RRH8129		763
['van Munster, Barbara C', 'Burgers, Jako S']	2023	[Managing multimorbidity is more than counting the number of conditions]	https://www.ncbi.nlm.nih.gov/pubmed/37994714		764
['Mohan, Diwakar', 'Bashingwa, Jean Juste Harrisson', 'Dane, Pierre', 'Chamberlain, Sara', 'Tiffin, Nicki', 'Lefevre, Amnesty']	2019	Use of Big Data and Machine Learning Methods in the Monitoring and Evaluation of Digital Health Programs in India: An Exploratory Protocol	http://dx.doi.org/10.2196/11456		765
['Ambrosio, Luca', 'Vadalà, Gianluca', 'Russo, Fabrizio', 'Papalia, Rocco', 'Denaro, Vincenzo']	2020	The role of the orthopaedic surgeon in the COVID-19 era: cautions and perspectives	http://dx.doi.org/10.1186/s40634-020-00255-5		766
['Frankenfield, David C', 'Pearson, Keith E']	2021	Energy expenditure and delivery: does the Micawber principle apply during critical illness?	http://dx.doi.org/10.1097/MCO.0000000000000729		767
['Díaz de León-Castañeda, Christian']	2019	Salud electrónica (e-Salud): un marco conceptual de implementación en servicios de salud	http://dx.doi.org/10.24875/GMM.18003788		768
['Embrett, Mark', 'Randall, Glen E', 'Lavis, John N', 'Dion, Michelle L']	2020	Conceptualising characteristics of resources withdrawal from medical services: a systematic qualitative synthesis	http://dx.doi.org/10.1186/s12961-020-00630-9		769
['Muszbek, Noemi', 'Proudfoot, Clare', 'Fournier, Marie', 'Chen, Chieh-I', 'Kuznik, Andreas', 'Kiss, Zsofia', 'Gal, Peter', 'Michaud, Kaleb']	2019	Cost-Effectiveness of Sarilumab Added to Methotrexate in the Treatment of Adult Patients with Moderately to Severely Active Rheumatoid Arthritis Who Have Inadequate Response or Intolerance to Tumor Necrosis Factor Inhibitors	http://dx.doi.org/10.18553/jmcp.2019.25.11.1268		770
['Wickham, Sophie', 'Fancourt, Daisy']	2021	Perspective Commentary: The Implementation of Welfare Policies Are Not Held to the Same Ethical Standards as Research: Raising Intergenerational Health Inequality Concerns	http://dx.doi.org/10.3389/fpubh.2021.764559		771
['Lightwood, James', 'Anderson, Steve', 'Glantz, Stanton A']	2020	Predictive validation and forecasts of short-term changes in healthcare expenditure associated with changes in smoking behavior in the United States	http://dx.doi.org/10.1371/journal.pone.0227493		772
['Silva, Emmanuel João Nogueira Leal', 'De-Deus, Gustavo', 'Souza, Erick Miranda', 'Belladonna, Felipe Gonçalves', 'Cavalcante, Daniele Moreira', 'Simões-Carvalho, Marco', 'Versiani, Marco Aurélio']	2022	Present status and future directions - Minimal endodontic access cavities	http://dx.doi.org/10.1111/iej.13696		773
['Swart, Nicholas', 'Maroni, Roberta', 'Muldrew, Beth', 'Sasieni, Peter', 'Fitzgerald, Rebecca C', 'Morris, Stephen', 'Consortium, BEST3']	2021	Economic evaluation of Cytosponge®-trefoil factor 3 for Barrett esophagus: A cost-utility analysis of randomised controlled trial data	http://dx.doi.org/10.1016/j.eclinm.2021.100969		774
['Guzmán Ruiz, Yenny', 'Vecino-Ortiz, Andres I', 'Guzman-Tordecilla, Nicolás', 'Peñaloza-Quintero, Rolando Enrique', 'Fernández-Niño, Julián A', 'Rojas-Botero, Maylen', 'Ruiz Gomez, Fernando', 'Sullivan, Sean D', 'Trujillo, Antonio J']	2021	Cost-Effectiveness of the COVID-19 Test, Trace and Isolate Program in Colombia	http://dx.doi.org/10.1016/j.lana.2021.100109		775
['Hochberg, Uri', 'Ingelmo, Pablo', 'Solé, Ester', 'Miró, Jordi', 'Rivera, Gonzalo', 'Perez, Jordi']	2023	Early Interventional Treatments for Patients with Cancer Pain: A Narrative Review	http://dx.doi.org/10.2147/JPR.S405808		776
['Kang, Ye', 'Aye, Lu', 'Ngo, Tuan Duc', 'Zhou, Jin']	2021	Performance evaluation of low-cost air quality sensors: A review	http://dx.doi.org/10.1016/j.scitotenv.2021.151769		777
['Chen, Yating', 'Liu, Aobo', 'Cheng, Xiao']	2019	Quantifying economic impacts of climate change under nine future emission scenarios within CMIP6	http://dx.doi.org/10.1016/j.scitotenv.2019.134950		778
['Singh, Malkeet', 'Sharma, Aman', 'Bahuguna, Pankaj', 'Jyani, Gaurav', 'Prinja, Shankar']	2022	Cost-effectiveness analysis of 'test and treat' policy for antiretroviral therapy among heterosexual HIV population in India	http://dx.doi.org/10.4103/ijmr.IJMR_806_20		779
['Harris, David C H', 'Davies, Simon J', 'Finkelstein, Fredric O', 'Jha, Vivekanand', 'Donner, Jo-Ann', 'Abraham, Georgi', 'Bello, Aminu K', 'Caskey, Fergus J', 'Garcia, Guillermo Garcia', 'Harden, Paul', 'Hemmelgarn, Brenda', 'Johnson, David W', 'Levin, Nathan W', 'Luyckx, Valerie A', 'Martin, Dominique E', 'McCulloch, Mignon I', 'Moosa, Mohammed Rafique', "O'Connell, Philip J", 'Okpechi, Ikechi…	2019	Increasing access to integrated ESKD care as part of universal health coverage	http://dx.doi.org/10.1016/j.kint.2018.12.005		780
['Raepsaet, Charlotte', 'Fourie, Anika', 'Van Hecke, Ann', 'Verhaeghe, Sofie', 'Beeckman, Dimitri']	2020	Management of incontinence-associated dermatitis: A systematic review of monetary data	http://dx.doi.org/10.1111/iwj.13496		781
['Yu, Dongjing', 'Dou, Xiaoyan', 'Chen, Jiao', 'Lu, Ying', 'Ye, Baikang', 'Wu, Xiaojun', 'Wu, Zijing', 'Li, Qi', 'Tian, Xiaohe', 'Zhou, Bo', 'Deng, Ying', 'Li, Wei', 'Hu, Xinglin', 'Mou, Lisha', 'Pu, Zuhui']	2021	Two-field non-mydriatic fundus photography for diabetic retinopathy screening: a protocol for a systematic review and meta-analysis	http://dx.doi.org/10.1136/bmjopen-2021-051761		782
['Ambasta, Anshula', 'Ma, Irene W Y', 'Omodon, Onyebuchi', 'Williamson, Tyler']	2023	Association between physician continuity of care and patient outcomes in clinical teaching units: a cohort analysis	http://dx.doi.org/10.9778/cmajo.20220149		783
['Mulder, Carol', 'Rayner, Jennifer']	2022	High and Sustained Participation in a Multi-year Voluntary Performance Measurement Initiative Among Primary Care Teams	http://dx.doi.org/10.34172/ijhpm.2020.186		784
['Pidd, Katharine', 'Breeze, Penny', 'Pollard, Daniel', 'Ahern, Amy', 'Mueller, Julia', 'Brennan, Alan']	2023	Estimation of HbA(1c) after weight loss using a beta-regression for an economic evaluation of a behavioural weight management programme from the GLoW trial: a methodological study	http://dx.doi.org/10.1016/S0140-6736(23)02156-6		785
['Wang, Nianyang', 'Albaroudi, Asmaa', 'Chen, Jie']	2020	Decomposing Urban and Rural Disparities of Preventable ED Visits Among Patients With Alzheimer's Disease and Related Dementias: Evidence of the Availability of Health Care Resources	http://dx.doi.org/10.1111/jrh.12465		786
['Zhao, Yali', 'Zhao, Xuexue', 'Liu, Yanli', 'Wei, Yun', 'Jin, Guanghui', 'Shao, Shuang', 'Lu, Xiaoqin']	2019	Perceptions, behaviours, barriers and needs of evidence-based medicine in primary care in Beijing: a qualitative study	http://dx.doi.org/10.1186/s12875-019-1062-0		787
['Manescu Paltanea, Veronica', 'Antoniac, Iulian', 'Antoniac, Aurora', 'Laptoiu, Dan', 'Paltanea, Gheorghe', 'Ciocoiu, Robert', 'Nemoianu, Iosif Vasile', 'Gruionu, Lucian Gheorghe', 'Dura, Horatiu']	2023	Bone Regeneration Induced by Patient-Adapted Mg Alloy-Based Scaffolds for Bone Defects: Present and Future Perspectives	http://dx.doi.org/10.3390/biomimetics8080618		788
['Eismann, Hendrik', 'Breuer, Georg', 'Flentje, Markus']	2022	Further development of crew resource management training : Needs assessment by means of teamwork-context analysis in anesthesia and intensive care teams	http://dx.doi.org/10.1007/s00101-022-01170-3		789
['Brimblecombe, Julie', 'Miles, Bethany', 'Chappell, Emma', 'De Silva, Khia', 'Ferguson, Megan', 'Mah, Catherine', 'Miles, Eddie', 'Gunther, Anthony', 'Wycherley, Thomas', 'Peeters, Anna', 'Minaker, Leia', 'McMahon, Emma']	2023	Implementation of a food retail intervention to reduce purchase of unhealthy food and beverages in remote Australia: mixed-method evaluation using the consolidated framework for implementation research	http://dx.doi.org/10.1186/s12966-022-01377-y		790
['Leonardi, Matilde', 'Raggi, Alberto']	2019	A narrative review on the burden of migraine: when the burden is the impact on people's life	http://dx.doi.org/10.1186/s10194-019-0993-0		791
['Kaul, Sanjay']	2021	Understanding the Merits and Drawbacks of Noninferiority Trials in Cardiovascular Medicine	http://dx.doi.org/10.1016/j.cjca.2021.05.017		792
['Guruparan, Yalini', 'Navaratinaraja, Thiyahiny S', 'Selvaratnam, Gowry', 'Gunawardena, Nalika', 'Sri Ranganathan, Shalini']	2021	Development and validation of a set of patient reported outcome measures to assess effectiveness of asthma prophylaxis	http://dx.doi.org/10.1186/s12890-021-01665-6		793
['Tshomba, Antoine Oloma', 'Mukadi-Bamuleka, Daniel-Ricky', 'De Weggheleire, Anja', 'Tshiani, Olivier M', 'Kitenge, Richard O', 'Kayembe, Charles T', 'Jacobs, Bart K M', 'Lynen, Lutgarde', 'Mbala-Kingebeni, Placide', 'Muyembe-Tamfum, Jean-Jacques', 'Ahuka-Mundeke, Steve', 'Mumba, Dieudonné N', 'Tshala-Katumbay, Désiré D', 'Mulangu, Sabue']	2022	Development of Ebola virus disease prediction scores: Screening tools for Ebola suspects at the triage-point during an outbreak	http://dx.doi.org/10.1371/journal.pone.0278678		794
['Boot, Michelle', 'Allison, Jennifer', 'Maguire, Jack', "O'Driscoll, Gemma"]	2023	QI initiative to reduce the number of inpatient falls in an acute hospital Trust	http://dx.doi.org/10.1136/bmjoq-2022-002102		795
['Curran, Geoffrey', 'Mosley, Cynthia', 'Gamble, Abigail', 'Painter, Jacob', 'Ounpraseuth, Songthip', 'Brewer, Noel T', 'Teeter, Ben', 'Smith, Megan', 'Halladay, Jacquie', 'Hughes, Tamera', 'Shepherd, J Greene', 'Hastings, Tessa', 'Simpson, Kit', 'Carpenter, Delesha']	2023	Addressing COVID-19 vaccine hesitancy in rural community pharmacies: a protocol for a stepped wedge randomized clinical trial	http://dx.doi.org/10.1186/s13012-023-01327-7		796
['Vergerio, Giulia', 'Becchio, Cristina']	2022	Pursuing occupants' health and well-being in building management: Definition of new metrics based on indoor air parameters	http://dx.doi.org/10.1016/j.buildenv.2022.109447		797
['Sliwinski, Svenja', 'Werneburg, Elisabeth', 'Faqar-Uz-Zaman, Sara Fatima', 'Detemble, Charlotte', 'Dreilich, Julia', 'Mohr, Lisa', 'Zmuc, Dora', 'Beyer, Katharina', 'Bechstein, Wolf O', 'Herrle, Florian', 'Malkomes, Patrizia', 'Reissfelder, Christoph', 'Ritz, Joerg P', 'Vilz, Tim', 'Fleckenstein, Johannes', 'Schnitzbauer, Andreas A']	2023	A toolbox for a structured risk-based prehabilitation program in major surgical oncology	http://dx.doi.org/10.3389/fsurg.2023.1186971		798
['Vieira-Andrade, José D', 'Rocha-Neves, João P', 'Macedo, Juliana P', 'Dias-Neto, Marina F']	2019	Onset of Neurological Deficit During Carotid Clamping With Carotid Endarterectomy Under Regional Anesthesia Is Not a Predictor of Carotid Restenosis	http://dx.doi.org/10.1016/j.avsg.2019.05.025		799
['Thampi, Nisha', 'Knight, Braden D', 'Thavorn, Kednapa', 'Webster, Richard J', 'Lanctot, Krista', 'Hawken, Steven', 'McNally, J Dayre']	2021	Health care costs of hospitalization of young children for respiratory syncytial virus infections: a population-based matched cohort study	http://dx.doi.org/10.9778/cmajo.20200219		800
['Nguyen, Minh', 'Tong, Anh', 'Volosov, Mark', 'Madhavarapu, Shreya', 'Freeman, Joseph', 'Voronov, Roman']	2023	Addressable microfluidics technology for non-sacrificial analysis of biomaterial implants in vivo	http://dx.doi.org/10.1063/5.0137932		801
['Ezeudu, Obiora B', 'Agunwamba, Jonah C', 'Ugochukwu, Uzochukwu C', 'Oraelosi, Tochukwu C']	2022	Circular economy and frugal innovation: a conceptual nexus	http://dx.doi.org/10.1007/s11356-022-18522-6		802
['Aguilera, Sergio', 'Quintana, Leonidas', 'Khan, Tariq', 'Garcia, Roxanna', 'Shoman, Haitham', 'Caddell, Luke', 'Latifi, Rifat', 'Park, Kee B', 'Garcia, Patricia', 'Dempsey, Robert', 'Rosenfeld, Jeffrey V', 'Scurlock, Corey', 'Crisp, Nigel', 'Samad, Lubna', 'Smith, Montray', 'Lippa, Laura', 'Jooma, Rashid', 'Andrews, Russell J']	2020	Global health, global surgery and mass casualties: II. Mass casualty centre resources, equipment and implementation	http://dx.doi.org/10.1136/bmjgh-2019-001945		803
['Jansen, Nuria E J', 'Schiphof, Dieuwke', 'Oei, Edwin', 'Bosmans, Judith', 'van Teeffelen, Jolande', 'Feleus, Anita', 'Runhaar, Jos', 'van Meurs, Joyce', 'Bierma-Zeinstra, Sita M A', 'van Middelkoop, Marienke']	2022	Effectiveness and cost-effectiveness of a combined lifestyle intervention compared with usual care for patients with early-stage knee osteoarthritis who are overweight (LITE): protocol for a randomised controlled trial	http://dx.doi.org/10.1136/bmjopen-2021-059554		804
['Holden, Stephen S', 'Zlatevska, Natalina', 'Parkinson, Joy', 'Cadario, Romain', 'Dubelaar, Chris', 'Lei, Jing', 'Moore, Elizabeth', 'Sayarh, Nada', 'Van Kerckhove, Anneleen', 'Werle, Carolina']	2020	Unpalatable food for thought: Let marketing research guide effective public obesity interventions	http://dx.doi.org/10.1111/obr.13141		805
['Šejvl, Jaroslav', 'Barták, Miroslav', 'Gavurová, Beáta', 'Mašlániová, Miroslava', 'Petruželka, Benjamin', 'Rogalewicz, Vladimír', 'Zacharov, Sergej', 'Miovský, Michal']	2019	Public health response to methanol mass poisoning in the Czech Republic in 2012: a case study	http://dx.doi.org/10.21101/cejph.a5764		806
['Pedoia, Valentina', 'Caliva, Francesco', 'Kazakia, Galateia', 'Burghardt, Andrew J', 'Majumdar, Sharmila']	2021	Augmenting Osteoporosis Imaging with Machine Learning	http://dx.doi.org/10.1007/s11914-021-00701-y		807
['Elliott, Jesse', 'McCoy, Bláthnaid', 'Clifford, Tammy', 'Potter, Beth K', 'Wells, George A', 'Coyle, Doug']	2020	Economic Evaluation of Cannabinoid Oil for Dravet Syndrome: A Cost-Utility Analysis	http://dx.doi.org/10.1007/s40273-020-00923-5		808
['Garner, Emily', 'Davis, Benjamin C', 'Milligan, Erin', 'Blair, Matthew Forrest', 'Keenum, Ishi', 'Maile-Moskowitz, Ayella', 'Pan, Jin', 'Gnegy, Mariah', 'Liguori, Krista', 'Gupta, Suraj', 'Prussin 2nd, Aaron J', 'Marr, Linsey C', 'Heath, Lenwood S', 'Vikesland, Peter J', 'Zhang, Liqing', 'Pruden, Amy']	2021	Next generation sequencing approaches to evaluate water and wastewater quality	http://dx.doi.org/10.1016/j.watres.2021.116907		809
['Kong, Benjamin Y', 'Sim, Hao-Wen', 'Barnes, Elizabeth H', 'Nowak, Anna K', 'Hovey, Elizabeth J', 'Jeffree, Rosalind', 'Harrup, Rosemary', 'Parkinson, Jonathon', 'Gan, Hui K', 'Pinkham, Mark B', 'Yip, Sonia', 'Hall, Merryn', 'Tu, Emily', 'Carter, Candace', 'Koh, Eng-Siew', 'Lwin, Zarnie', 'Dowling, Anthony', 'Simes, John S', 'Gedye, Craig']	2022	Multi-Arm GlioblastoMa Australasia (MAGMA): protocol for a multiarm randomised clinical trial for people affected by glioblastoma	http://dx.doi.org/10.1136/bmjopen-2021-058107		810
['van Eekelen, R', 'Eijkemans, M J', 'Mochtar, M', 'Mol, F', 'Mol, B W', 'Groen, H', 'van Wely, M']	2020	Cost-effectiveness of medically assisted reproduction or expectant management for unexplained subfertility: when to start treatment?	http://dx.doi.org/10.1093/humrep/deaa158		811
['Druschke, Diana', 'Arnold, Katrin', 'Heinrich, Luise', 'Reichert, Jörg', 'Rüdiger, Mario', 'Schmitt, Jochen']	2020	Individual-Level Linkage of Primary and Secondary Data from Three Sources for Comprehensive Analyses of Low Birthweight Effects	http://dx.doi.org/10.1055/a-1082-0740		812
['Zheng, Shuai', 'Edwards, Jonathan R', 'Dudeck, Margaret A', 'Patel, Prachi R', 'Wattenmaker, Lauren', 'Mirza, Muzna', 'Tejedor, Sheri Chernetsky', 'Lemoine, Kent', 'Benin, Andrea L', 'Pollock, Daniel A']	2021	Building an Interactive Geospatial Visualization Application for National Health Care-Associated Infection Surveillance: Development Study	http://dx.doi.org/10.2196/23528		813
['Charles, Shaquille J-C', 'Kumar, Praveen', 'Reddy, Rajiv P', 'Cong, Ting', 'Chen, Stephen', 'Mittwede, Peter', 'Moloney, Gele', 'Siska, Peter', 'Lin, Albert']	2023	Dual Versus Single Plate Fixation of Displaced Midshaft Clavicle Fractures: A Cost-Effectiveness Analysis	http://dx.doi.org/10.2106/JBJS.23.00338		814
['Ward, Zachary J', 'Scott, Andrew M', 'Hricak, Hedvig', 'Atun, Rifat']	2021	Global costs, health benefits, and economic benefits of scaling up treatment and imaging modalities for survival of 11 cancers: a simulation-based analysis	http://dx.doi.org/10.1016/S1470-2045(20)30750-6		815
['Zhang, Ling', 'Yan, Mengning', 'Chen, Shiyi', 'Hua, Yinghui', 'Wang, Zimin', 'Xu, Lili', 'Fan, Shuai', 'Lin, Lu', 'Cai, Bin']	2021	Manipulation under anaesthesia versus lysis of adhesions for arthrofibrosis of the knee: a 6-month randomized, multicentre, non-inferiority comparative effectiveness protocol	http://dx.doi.org/10.21037/apm-21-48		816
['Fujishiro, Kaori', 'Ahonen, Emily Q', 'Winkler, Megan']	2022	Investigating Employment Quality for Population Health and Health Equity: A Perspective of Power	http://dx.doi.org/10.3390/ijerph19169991		817
['Dalbouchi, Roukaya', 'Trabelsi, Chiraz', 'Elhajji, Majdi', 'Zitouni, Abdelkrim']	2023	A Model-Driven Platform for Dynamic Partially Reconfigurable Architectures: A Case Study of a Watermarking System	http://dx.doi.org/10.3390/mi14020481		818
['Rudasingwa, Martin', 'Yeboah, Edmund', 'Ridde, Valéry', 'Bonnet, Emmanuel', 'De Allegri, Manuela', 'Muula, Adamson Sinjani']	2022	How equitable is health spending on curative services and institutional delivery in Malawi? Evidence from a quasi-longitudinal benefit incidence analysis	http://dx.doi.org/10.1186/s12939-022-01624-5		819
['Tchou, Michael J', 'May, Sally', 'Holcomb, John', 'Tanner-Edwards, Ethan', 'Good, Kathy', 'Frazier, Matthew', 'Stalets, Erika L', 'Dewan, Maya']	2020	Reducing Point-of-care Blood Gas Testing in the Intensive Care Unit through Diagnostic Stewardship: A Value Improvement Project	http://dx.doi.org/10.1097/pq9.0000000000000284		820
['Sklar, Marisa', 'Seijo, Chariz', 'Goldman, Roberta E', 'Eaton, Charles B']	2019	Beyond checkboxes: A qualitative assessment of physicians' experiences providing care in a patient-centred medical home	http://dx.doi.org/10.1111/jep.13136		821
['Lewandrowski, Kai-Uwe', 'DE Carvalho, Paulo Sérgio Teixeira', 'DE Carvalho, Paulo', 'Yeung, Anthony']	2020	Minimal Clinically Important Difference in Patient-Reported Outcome Measures with the Transforaminal Endoscopic Decompression for Lateral Recess and Foraminal Stenosis	http://dx.doi.org/10.14444/7034		822
['Chandan, Joht Singh', 'Brown, Kirsty R', 'Simms-Williams, Nikita', 'Bashir, Nasir Z', 'Camaradou, Jenny', 'Heining, Dominic', 'Turner, Grace M', 'Rivera, Samantha Cruz', 'Hotham, Richard', 'Minhas, Sonica', 'Nirantharakumar, Krishnarajah', 'Sivan, Manoj', 'Khunti, Kamlesh', 'Raindi, Devan', 'Marwaha, Steven', 'Hughes, Sarah E', 'McMullan, Christel', 'Marshall, Tom', 'Calvert, Melanie J', 'Haroo…	2023	Non-Pharmacological Therapies for Post-Viral Syndromes, Including Long COVID: A Systematic Review	http://dx.doi.org/10.3390/ijerph20043477		823
['Bourel, G', 'Pelletier-Fleury, N', 'Bouyer, J', 'Delbarre, A', 'Fernandez, H', 'Capmas, P']	2019	Cost-effectiveness analysis of medical management versus conservative surgery for early tubal pregnancy	http://dx.doi.org/10.1093/humrep/dey352		824
['Wimalawansa, Sunil J']	2019	Public health interventions for chronic diseases: cost-benefit modelizations for eradicating chronic kidney disease of multifactorial origin (CKDmfo/ CKDu) from tropical countries	http://dx.doi.org/10.1016/j.heliyon.2019.e02309		825
['Lincoln, Stephen E', 'Truty, Rebecca', 'Lin, Chiao-Feng', 'Zook, Justin M', 'Paul, Joshua', 'Ramey, Vincent H', 'Salit, Marc', 'Rehm, Heidi L', 'Nussbaum, Robert L', 'Lebo, Matthew S']	2019	A Rigorous Interlaboratory Examination of the Need to Confirm Next-Generation Sequencing-Detected Variants with an Orthogonal Method in Clinical Genetic Testing	http://dx.doi.org/10.1016/j.jmoldx.2018.10.009		826
['Stahl, Ralph G', 'Martin, Jeffrey', 'Tomasi, Theodore', 'Goldsmith, Barbara J']	2023	If coordination of remediation and restoration under CERCLA is such a good idea, why is it not practiced more widely?	http://dx.doi.org/10.1016/j.jenvman.2023.117964		827
['Lung, Thomas', 'Marks, Guy B', 'Nhung, Nguyen Viet', 'Anh, Nguyen Thu', 'Hoa, Nghiem Le Phuong', 'Anh, Le Thi Ngoc', 'Hoa, Nguyen Binh', 'Britton, Warwick John', 'Bestrashniy, Jessica', 'Jan, Stephen', 'Fox, Gregory J']	2019	Household contact investigation for the detection of tuberculosis in Vietnam: economic evaluation of a cluster-randomised trial	http://dx.doi.org/10.1016/S2214-109X(18)30520-5		828
['Wong, Li Ping', 'Alias, Haridah', 'Tan, Kit Mun', 'Wong, Pooi Fong', 'Murugan, Dharmani Devi', 'Hu, Zhijian', 'Lin, Yulan']	2023	Exploring the perspectives of pharmaceutical experts and healthcare practitioners on senolytic drugs for vascular aging-related disorder: a qualitative study	http://dx.doi.org/10.3389/fphar.2023.1254470		829
['Sirianni, Giovanna']	2019	A Public Health Approach to Palliative Care in the Canadian Context	http://dx.doi.org/10.1177/1049909119892591		830
['Al Doury, Raaid Rashad Jassem', 'Ozkan, Saadet', 'Mengüç, M Pinar']	2020	Cascaded Thermodynamic and Environmental Analyses of Energy Generation Modalities of a High-Performance Building Based on Real-Time Measurements	http://dx.doi.org/10.3390/e22040445		831
['Ruxton, Carrie Hs', 'Ruani, Maria A', 'Evans, Charlotte El']	2023	Promoting and disseminating consistent and effective nutrition messages: challenges and opportunities	http://dx.doi.org/10.1017/S0029665123000022		832
['Knauer, Johannes', 'Terhorst, Yannik', 'Philippi, Paula', 'Kallinger, Selina', 'Eiler, Sandro', 'Kilian, Reinhold', 'Waldmann, Tamara', 'Moshagen, Morten', 'Bader, Martina', 'Baumeister, Harald']	2022	Effectiveness and cost-effectiveness of a web-based routine assessment with integrated recommendations for action for depression and anxiety (RehaCAT+): protocol for a cluster randomised controlled trial for patients with elevated depressive symptoms in rehabilitation facilities	http://dx.doi.org/10.1136/bmjopen-2022-061259		833
['Geerts, Hugo', 'Barrett, James E']	2019	Neuronal Circuit-Based Computer Modeling as a Phenotypic Strategy for CNS R&D	http://dx.doi.org/10.3389/fnins.2019.00723		834
['Turner, Steve', 'Cotton, Seonaidh', 'Wood, Jessica', 'Bell, Victoria', 'Raja, Edwin-Amalraj', 'Scott, Neil W', 'Morgan, Heather', 'Lawrie, Louisa', 'Emele, David', 'Kennedy, Charlotte', 'Scotland, Graham', 'Fielding, Shona', 'MacLennan, Graeme', 'Norrie, John', 'Forrest, Mark', 'Gaillard, Erol', 'de Jongeste, Johan', 'Pijnenburg, Marielle', 'Thomas, Mike', 'Price, David']	2022	Treatment guided by fractional exhaled nitric oxide in addition to standard care in 6- to 15-year-olds with asthma: the RAACENO RCT	http://dx.doi.org/10.3310/AWOI5587		835
['Song, Changhong', 'Li, Heng', 'Chen, Wei-Chen', 'Lu, Nelson', 'Tiwari, Ram', 'Wang, Chenguang', 'Xu, Yunling', 'Yue, Lilly Q']	2023	Principled leveraging of external data in the evaluation of diagnostic devices via the propensity score-integrated composite likelihood approach	http://dx.doi.org/10.1002/pst.2295		836
['Wolf Jr, Mark', 'Rolf, Justin', 'Nelson, Dylan', 'Smith, Devlin', 'Hess, Elizabeth']	2022	Evaluation of Detected Medication Errors Within the Operating Room at an Academic Medical Center	http://dx.doi.org/10.1177/00185787221145110		837
['Lim, Kathryn', 'Broom, Alex', 'Olsen, Anna', 'Seale, Holly']	2022	Community pharmacists as antimicrobial guardians and gatekeepers - A qualitative study of the perspectives of pharmacy sector stakeholders	http://dx.doi.org/10.1016/j.rcsop.2022.100212		838
['Fenoglio, Amy K', 'Stephens, Andrew R', 'Zhang, Chong', 'Presson, Angela P', 'Tyser, Andrew R', 'Kazmers, Nikolas H']	2019	Evaluating the Utility of Follow-up Radiographs for Isolated Radial Head Fractures Undergoing Initial Nonoperative Treatment	http://dx.doi.org/10.1097/BOT.0000000000001489		839
['Chan, Chee Hon', 'Wong, Anna']	2022	Valuing the impact of self-rated health and instrumental support on life satisfaction among the chinese population	http://dx.doi.org/10.1186/s12889-022-13626-7		840
['Freeman, Esther E', 'McCann, Nicole C', 'Semeere, Aggrey', 'Reddy, Krishna P', 'Laker-Oketta, Miriam', 'Byakwaga, Helen', 'Pei, Pamela P', 'Hajny Fernandez, Maya E', 'Kiprono, Samson', 'Busakhala, Naftali', 'Martin, Jeffery N', 'Maurer, Toby', 'Bassett, Ingrid V', 'Freedberg, Kenneth A', 'Hyle, Emily P']	2022	Evaluation of four chemotherapy regimens for treatment of advanced AIDS-associated Kaposi sarcoma in Kenya: a cost-effectiveness analysis	http://dx.doi.org/10.1016/S2214-109X(22)00242-X		841
['Nguyen, Trang', 'Tran, Tuan', 'Green, Sally', 'Hsueh, Arthur', 'Tran, Thach', 'Tran, Ha', 'Fisher, Jane']	2020	Proof of concept of participant informed, psycho-educational, community-based intervention for people with severe mental illness in rural Vietnam	http://dx.doi.org/10.1177/0020764019898234		842
['Lin, John K', 'Moran, Andrew E', 'Bibbins-Domingo, Kirsten', 'Falase, Bode', 'Pedroza Tobias, Andrea', 'Mandke, Charuta N', 'Kazi, Dhruv S']	2019	Cost-effectiveness of a fixed-dose combination pill for secondary prevention of cardiovascular disease in China, India, Mexico, Nigeria, and South Africa: a modelling study	http://dx.doi.org/10.1016/S2214-109X(19)30339-0		843
['Singh, Daisy', 'Kumar, Kishan', 'Mishra, Pulak']	2022	Holiday for nature: a way forward in sustainability of the planet	http://dx.doi.org/10.1007/s10708-022-10779-1		844
['Ng, Jeremy Y', 'Dhawan, Tushar', 'Dogadova, Ekaterina', 'Taghi-Zada, Zhala', 'Vacca, Alexandra', 'Wieland, L Susan', 'Moher, David']	2022	Operational definition of complementary, alternative, and integrative medicine derived from a systematic search	http://dx.doi.org/10.1186/s12906-022-03556-7		845
['Ng, Siok Shen', 'Lai, Nai Ming', 'Nathisuwan, Surakit', 'Jahan, Nowrozy Kamar', 'Dilokthornsakul, Piyameth', 'Kongpakwattana, Khachen', 'Hollingworth, William', 'Chaiyakunapruk, Nathorn']	2020	Comparative efficacy and safety of warfarin care bundles and novel oral anticoagulants in patients with atrial fibrillation: a systematic review and network meta-analysis	http://dx.doi.org/10.1038/s41598-019-57370-2		846
['Udoh, Idorenyin Imoh', 'Mpofu, Elias', 'Prybutok, Gayle']	2023	Dementia and COVID-19 among Older African American Adults: A Scoping Review of Healthcare Access and Resources	http://dx.doi.org/10.3390/ijerph20043494		847
	2021	Pharmacoeconomic Report: Satralizumab (Enspryng): (Hoffmann-La Roche Limited): Indication: Neuromyelitis optica spectrum disorder	https://www.ncbi.nlm.nih.gov/pubmed/36063475		848
['Goetz, Christiana J', 'Mushquash, Christopher J', 'Maranzan, K Amanda']	2022	An Integrative Review of Barriers and Facilitators Associated With Mental Health Help Seeking Among Indigenous Populations	http://dx.doi.org/10.1176/appi.ps.202100503		849
['Aizpurua, Ostaizka', 'Dunn, Robert R', 'Hansen, Lars H', 'Gilbert, M T P', 'Alberdi, Antton']	2023	Field and laboratory guidelines for reliable bioinformatic and statistical analysis of bacterial shotgun metagenomic data	http://dx.doi.org/10.1080/07388551.2023.2254933		850
['Schuuring, Mark J', 'Išgum, Ivana', 'Cosyns, Bernard', 'Chamuleau, Steven A J', 'Bouma, Berto J']	2021	Routine Echocardiography and Artificial Intelligence Solutions	http://dx.doi.org/10.3389/fcvm.2021.648877		851
['Shao, Yu', 'Li, Xin', 'Zhang, Tuqiao', 'Chu, Shipeng', 'Liu, Xiaowei']	2019	Time-Series-Based Leakage Detection Using Multiple Pressure Sensors in Water Distribution Systems	http://dx.doi.org/10.3390/s19143070		852
['Huebbers, J W', 'Buyel, J F']	2020	On the verge of the market - Plant factories for the automated and standardized production of biopharmaceuticals	http://dx.doi.org/10.1016/j.biotechadv.2020.107681		853
['Zhao, Jihong', 'Wang, Xinting', 'Zhang, Hongwei', 'Zhao, Ruohui']	2020	Rational Choice Theory Applied to an Explanation of Juvenile Offender Decision Making in the Chinese Setting	http://dx.doi.org/10.1177/0306624X20931429		854
['Chatterjee, Anuja', 'Shapouri, Sheila', 'Manzoor, Beenish S', 'Ravelo, Arliene', 'Sail, Kavita', 'Qendri, Venetia', 'van de Wetering, Gijs', 'Davids, Matthew S']	2021	Cost-effectiveness of a 12-month fixed-duration venetoclax treatment in combination with obinutuzumab in first-line, unfit chronic lymphocytic leukemia in the United States	http://dx.doi.org/10.18553/jmcp.2021.27.11.1532		855
['Cardins, Karla Karolline Barreto', 'Freitas, Claudia Helena Soares de Morais', 'Costa, Gabriela Maria Cavalcanti']	2022	Medicine dispensation in the prison system: Is pharmaceutical care assured?	http://dx.doi.org/10.1590/1413-812320222712.13092022		856
['Gomes, Lailson César Andrade', 'Medeiros, Patrícia Muniz de', 'Prata, Ana Paula do Nascimento']	2023	Patterns of use of wild food plants by Brazilian local communities: systematic review and meta-analysis	http://dx.doi.org/10.1186/s13002-023-00619-y		857
['Griffin, James', 'Davis, Edward T', 'Parsons, Helen', 'Stevens, Siobhan', 'Bradley, Helen', 'Bruce, Julie', 'Ellard, David R', 'Haddad, Fares', 'Hutchinson, Charles E', 'Mason, James', 'Nwankwo, Henry', 'Metcalfe, Andrew', 'Smith, Toby', 'Smith, Jennifer', 'Warwick, Jane', 'Skinner, John A', 'Rees, Sophie', 'Underwood, Martin', 'Khatri, Chetan', 'Wall, Peter David Henry']	2023	UK robotic arthroplasty clinical and cost effectiveness randomised controlled trial for hips (RACER-Hip): a study protocol	http://dx.doi.org/10.1136/bmjopen-2023-079328		858
["O'Donnell, Evan A", 'Fury, Matthew S', 'Maier 2nd, Stephen P', 'Bernstein, David N', 'Carrier, Robert E', 'Warner, Jon J P']	2021	Outpatient Shoulder Arthroplasty Patient Selection, Patient Experience, and Cost Analyses: A Systematic Review	http://dx.doi.org/e20.00235		859
['Yang, Baojuan']	2022	Clothing Design Style Recommendation Using Decision Tree Algorithm Combined with Deep Learning	http://dx.doi.org/10.1155/2022/5745457		860
['Caminsky, Natasha G', 'Moon, Jeongyoon', 'Morin, Nancy', 'Alavi, Karim', 'Auer, Rebecca C', 'Bordeianou, Liliana G', 'Chadi, Sami A', 'Drolet, Sébastien', 'Ghuman, Amandeep', 'Liberman, Alexander Sender', 'MacLean, Tony', 'Paquette, Ian M', 'Park, Jason', 'Patel, Sunil', 'Steele, Scott R', 'Sylla, Patricia', 'Wexner, Steven D', 'Vasilevsky, Carol-Ann', 'Rajabiyazdi, Fateme', 'Boutros, Marylise']	2022	Patient and surgeon preferences for early ileostomy closure following restorative proctectomy for rectal cancer: why aren't we doing it?	http://dx.doi.org/10.1007/s00464-022-09580-5		861
['Herb, Joshua', 'Stitzenberg, Karyn', 'Holmes, Mark']	2021	Comparative Analysis of Rural-Urban Definitions in Predicting Surgeon Workforce Supply	http://dx.doi.org/10.1016/j.jss.2021.08.046		862
['Gelinne, Aaron', 'Thakrar, Raj', 'Tranmer, Bruce I', 'Durham, Susan R', 'Jewell, Ryan P', 'Penar, Paul L', 'Lollis, S Scott']	2019	Differential Patterns of Referral to Neurosurgery: A Comparison of Allopathic Physicians, Osteopathic Physicians, Nurse Practitioners, Physician Assistants, and Chiropractors	http://dx.doi.org/10.1016/j.wneu.2019.02.095		863
['Liu, Siyu', 'Bi, Yingjie', 'Liu, Yawen']	2020	Modeling and dynamic analysis of tuberculosis in mainland China from 1998 to 2017: the effect of DOTS strategy and further control	http://dx.doi.org/10.1186/s12976-020-00124-9		864
['Gutfreund, Yoram']	2020	Harm-Benefit Analysis May Not Be the Best Approach to Ensure Minimal Harms and Maximal Benefits of Animal Research-Alternatives Should Be Explored	http://dx.doi.org/10.3390/ani10020291		865
['Gendy, Garas', 'Sabor, Nabil', 'He, Guanghui']	2023	Lightweight image super-resolution based multi-order gated aggregation network	http://dx.doi.org/10.1016/j.neunet.2023.07.002		866
['Thulin, Ingrid Viola Lavesson', 'Jordalen, Silje Marie Farestveit', 'Lekven, Ole Christian', 'Krishnapillai, Jeyaseelan', 'Steiro, Ole Thomas', 'Collinson, Paul', 'Apple, Fred', 'Cullen, Louise', 'Norekvål, Tone M', 'Wisløff, Torbjørn', 'Vikenes, Kjell', 'Omland, Torbjørn', 'Bjørneklett, Rune O', 'Aakre, Kristin Moberg']	2023	Aiming toWards Evidence baSed inTerpretation of Cardiac biOmarkers in patients pResenting with chest pain using Point of Care Testing (WESTCOR-POC): study design	http://dx.doi.org/10.1080/14017431.2023.2272585		867
['Cimadomo, Danilo', 'Soscia, Daria', 'Casciani, Valentina', 'Innocenti, Federica', 'Trio, Samuele', 'Chiappetta, Viviana', 'Albricci, Laura', 'Maggiulli, Roberta', 'Erlich, Itay', 'Ben-Meir, Assaf', 'Har-Vardi, Iris', 'Vaiarelli, Alberto', 'Ubaldi, Filippo Maria', 'Rienzi, Laura']	2022	How slow is too slow? A comprehensive portrait of Day 7 blastocysts and their clinical value standardized through artificial intelligence	http://dx.doi.org/10.1093/humrep/deac080		868
['Cameron, James', 'Williams, Bridget', 'Ragonnet, Romain', 'Marais, Ben', 'Trauer, James', 'Savulescu, Julian']	2021	Ethics of selective restriction of liberty in a pandemic	http://dx.doi.org/10.1136/medethics-2020-107104		869
['Gannon, Hannah', 'Chimhuya, Simbarashe', 'Chimhini, Gwendoline', 'Neal, Samuel R', 'Shaw, Liam P', 'Crehan, Caroline', 'Hull-Bailey, Tim', 'Ferrand, Rashida A', 'Klein, Nigel', 'Sharland, Michael', 'Cortina Borja, Mario', 'Robertson, Valerie', 'Heys, Michelle', 'Fitzgerald, Felicity C']	2021	Electronic application to improve management of infections in low-income neonatal units: pilot implementation of the NeoTree beta app in a public sector hospital in Zimbabwe	http://dx.doi.org/10.1136/bmjoq-2020-001043		870
['Araujo, Gui', 'Moura, Rafael Rios']	2023	Beyond classical theories: An integrative mathematical model of mating dynamics and parental care	http://dx.doi.org/10.1111/jeb.14210		871
['Thompson, Juliette C', 'Chalet, François-Xavier', 'Manalastas, Eric J', 'Hawkins, Neil', 'Sarri, Grammati', 'Talbot, Darren A']	2022	Economic and Humanistic Burden of Cerebral Vasospasm and Its Related Complications after Aneurysmal Subarachnoid Hemorrhage: A Systematic Literature Review	http://dx.doi.org/10.1007/s40120-022-00348-6		872
['Hughes, Christopher S', 'Sorensen, Poul H', 'Morin, Gregg B']	2019	A Standardized and Reproducible Proteomics Protocol for Bottom-Up Quantitative Analysis of Protein Samples Using SP3 and Mass Spectrometry	http://dx.doi.org/10.1007/978-1-4939-9164-8_5		873
['Rehder, Catherine', 'Bean, Lora J H', 'Bick, David', 'Chao, Elizabeth', 'Chung, Wendy', 'Das, Soma', "O'Daniel, Julianne", 'Rehm, Heidi', 'Shashi, Vandana', 'Vincent, Lisa M', 'Committee, ACMG Laboratory Quality Assurance']	2021	Next-generation sequencing for constitutional variants in the clinical laboratory, 2021 revision: a technical standard of the American College of Medical Genetics and Genomics (ACMG)	http://dx.doi.org/10.1038/s41436-021-01139-4		874
['Tonko, Johanna B', 'Wright, Matthew J']	2021	Review of the 2020 ESC Guidelines for the Diagnosis and Management of Atrial Fibrillation-What Has Changed and How Does This Affect Daily Practice	http://dx.doi.org/10.3390/jcm10173922		875
['Jervis Rademeyer, Hope', 'Gauthier, Cindy', 'Zariffa, José', 'Walden, Kristen', 'Jeji, Tara', 'McCullum, Shane', 'Musselman, Kristin E']	2022	Using activity-based therapy for individuals with spinal cord injury or disease: Interviews with physical and occupational therapists in rehabilitation hospitals	http://dx.doi.org/10.1080/10790268.2022.2039855		876
['Putri, Likke Prawidya', 'Russell, Deborah Jane', "O'Sullivan, Belinda Gabrielle", 'Meliala, Andreasta', 'Kippen, Rebecca']	2022	A critical review of definitions of rural areas in Indonesia and implications for health workforce policy and research	http://dx.doi.org/10.1186/s12961-022-00847-w		877
['Xu, Ming', 'Ma, Xiaoyu', 'Liu, Xuemei']	2022	Optimization of Product Design Mode of Art Industry Based on Multiterminal Selection Algorithm of Internet of Things	http://dx.doi.org/10.1155/2022/8341149		878
['Periquito, João S', 'Starke, Ludger', 'Santos, Carlota M', 'Freitas, Andreia C', 'Loução, Nuno', 'Polo, Pablo García', 'Nunes, Rita G', 'Niendorf, Thoralf', 'Pohlmann, Andreas']	2021	Analysis Protocols for MRI Mapping of the Blood Oxygenation-Sensitive Parameters T(2)* and T(2) in the Kidney	http://dx.doi.org/10.1007/978-1-0716-0978-1_36		879
['Garcés-Ayerbe, Concepción', 'Rivera-Torres, Pilar', 'Suárez-Perales, Inés', 'Leyva-de la Hiz, Dante I']	2019	Is It Possible to Change from a Linear to a Circular Economy? An Overview of Opportunities and Barriers for European Small and Medium-Sized Enterprise Companies	http://dx.doi.org/10.3390/ijerph16050851		880
['Andersen, Jeppe Ragnar', 'von Sehested, Christoffer', 'Byrjalsen, Inger', 'Popik, Sara', 'Follin, Anne Bo', 'Bihlet, Asger Reinstrup']	2023	Impact of monitoring approaches on data quality in clinical trials	http://dx.doi.org/10.1111/bcp.15615		881
['Wrzosek, Anna', 'Jakowicka-Wordliczek, Joanna', 'Zajaczkowska, Renata', 'Serednicki, Wojciech T', 'Jankowski, Milosz', 'Bala, Malgorzata M', 'Swierz, Mateusz J', 'Polak, Maciej', 'Wordliczek, Jerzy']	2019	Perioperative restrictive versus goal-directed fluid therapy for adults undergoing major non-cardiac surgery	http://dx.doi.org/10.1002/14651858.CD012767.pub2		882
['Rojas García, Paula', 'Antoñanzas Villar, Fernando']	2019	Effects of economic and health policies on the consumption of antibiotics in a Spanish region	http://dx.doi.org/10.1080/14737167.2019.1647105		883
['Noory, Bandar', 'Hassanain, Sara A', 'Lindskog, Benedikte Victoria', 'Elsony, Asma', 'Bjune, Gunnar Aksel']	2020	Exploring the consequences of decentralization: has privatization of health services been the perceived effect of decentralization in Khartoum locality, Sudan?	http://dx.doi.org/10.1186/s12913-020-05511-z		884
['Oxlade, Olivia', 'Benedetti, Andrea', 'Adjobimey, Mênonli', 'Alsdurf, Hannah', 'Anagonou, Severin', 'Cook, Victoria J', 'Fisher, Dina', 'Fox, Greg J', 'Fregonese, Federica', 'Hadisoemarto, Panji', 'Hill, Philip C', 'Johnston, James', 'Khan, Faiz Ahmad', 'Long, Richard', 'Nguyen, Nhung V', 'Nguyen, Thu Anh', 'Obeng, Joseph', 'Ruslami, Rovina', 'Schwartzman, Kevin', 'Trajman, Anete', 'Valiquette,…	2021	Effectiveness and cost-effectiveness of a health systems intervention for latent tuberculosis infection management (ACT4): a cluster-randomised trial	http://dx.doi.org/10.1016/S2468-2667(20)30261-9		885
['Quan, Jianchao', 'Zhao, Zhenping', 'Wang, Limin', 'Ng, Carmen S', 'Kwok, Harley H Y', 'Zhang, Mei', 'Zhou, Sunyue', 'Ye, Jiaxi', 'Ong, Xin Jiong', 'Ma, Robyn', 'Leung, Gabriel M', 'Eggleston, Karen', 'Zhou, Maigeng']	2023	Potential health and economic impact associated with achieving risk factor control in Chinese adults with diabetes: a microsimulation modelling study	http://dx.doi.org/10.1016/j.lanwpc.2023.100690		886
['Wiesinger, Anna-Maria', 'Strobl, Hannah', 'Lagler, Florian B']	2023	Individual Treatment Trials-Do Experts Know and Use This Option to Improve the Treatability of Mucopolysaccharidosis?	http://dx.doi.org/10.3390/ph16030416		887
['Kureshi, Rameez Raja', 'Mishra, Bhupesh Kumar', 'Thakker, Dhavalkumar', 'John, Reena', 'Walker, Adrian', 'Simpson, Sydney', 'Thakkar, Neel', 'Wante, Agot Kirsten']	2022	Data-Driven Techniques for Low-Cost Sensor Selection and Calibration for the Use Case of Air Quality Monitoring	http://dx.doi.org/10.3390/s22031093		888
['Lewis, Todd P', 'McConnell, Margaret', 'Aryal, Amit', 'Irimu, Grace', 'Mehata, Suresh', 'Mrisho, Mwifadhi', 'Kruk, Margaret E']	2023	Health service quality in 2929 facilities in six low-income and middle-income countries: a positive deviance analysis	http://dx.doi.org/10.1016/S2214-109X(23)00163-8		889
['Sperkova, Kristina', 'Anderson, Peter', 'Llopis, Eva Jané']	2022	Alcohol policy measures are an ignored catalyst for achievement of the sustainable development goals	http://dx.doi.org/10.1371/journal.pone.0267010		890
['Avberšek, Lev Kiar', 'Repovš, Grega']	2022	Deep learning in neuroimaging data analysis: Applications, challenges, and solutions	http://dx.doi.org/10.3389/fnimg.2022.981642		891
['Bilcke, Joke', 'Antillón, Marina', 'Pieters, Zoë', 'Kuylen, Elise', 'Abboud, Linda', 'Neuzil, Kathleen M', 'Pollard, Andrew J', 'Paltiel, A David', 'Pitzer, Virginia E']	2019	Cost-effectiveness of routine and campaign use of typhoid Vi-conjugate vaccine in Gavi-eligible countries: a modelling study	http://dx.doi.org/10.1016/S1473-3099(18)30804-1		892
['Koehlmoos, Tracey Pérez', 'Madsen, Cathaleen', 'Banaag, Amanda', 'Mitro, Jessica Pope', 'Schoenfeld, Andrew J', 'Learn, Peter A', 'Cooper, Zara', 'Weissman, Joel S']	2023	The Comparative Effectiveness and Provider-induced Demand Collaboration Project: A Pioneering Military-Civilian Academic Partnership to Build Health Services Research Capacity for the Military Health System	http://dx.doi.org/10.1093/milmed/usad346		893
['Riedl, Lina', 'Blank, Daniela', 'Kohl, Monika', 'Lang, Anne', 'Kehl, Victoria', 'Brieger, Peter', 'Hamann, Johannes']	2020	Return-to-work-experts for inpatient treatment of patients with mental illnesses- a proof-of-concept-study (RETURN): the study protocol	http://dx.doi.org/10.1186/s12888-020-02504-4		894
['Govender, Nishern', 'Suleman, Fatima']	2019	Comparison of patient satisfaction with pharmaceutical services of postal pharmacy and community pharmacy	http://dx.doi.org/10.4102/hsag.v24i0.1105		895
['Paintain, Lucy', 'Hill, Jenny', 'Ahmed, Rukhsana', 'Umbu Reku Landuwulang, Chandra', 'Ansariadi, Ansariadi', 'Rini Poespoprodjo, Jeanne', 'Syafruddin, Din', 'Khairallah, Carole', 'Burdam, Faustina Helena', 'Bonsapia, Irene', 'Ter Kuile, Feiko O', 'Webster, Jayne']	2020	Cost-effectiveness of intermittent preventive treatment with dihydroartemisinin-piperaquine versus single screening and treatment for the control of malaria in pregnancy in Papua, Indonesia: a provider perspective analysis from a cluster-randomised trial	http://dx.doi.org/10.1016/S2214-109X(20)30386-7		896
['Schulte, Paul A', 'Delclos, George', 'Felknor, Sarah A', 'Chosewood, L Casey']	2019	Toward an Expanded Focus for Occupational Safety and Health: A Commentary	http://dx.doi.org/10.3390/ijerph16244946		897
['Harding, Simon', 'Alshukri, Ayesh', 'Appelbe, Duncan', 'Broadbent, Deborah', 'Burgess, Philip', 'Byrne, Paula', 'Cheyne, Christopher', 'Eleuteri, Antonio', 'Fisher, Anthony', 'García-Fiñana, Marta', 'Gabbay, Mark', 'James, Marilyn', 'Lathe, James', 'Moitt, Tracy', 'Rahni, Mehrdad Mobayen', 'Roberts, John', 'Sampson, Christopher', 'Seddon, Daniel', 'Stratton, Irene', 'Thetford, Clare', 'Vazquez-…	2023	Individualised variable-interval risk-based screening in diabetic retinopathy: the ISDR research programme including RCT	http://dx.doi.org/10.3310/HRFA3155		898
['Etherington, Cole', 'Burns, Joseph K', 'Kitto, Simon', 'Brehaut, Jamie C', 'Britton, Meghan', 'Singh, Sukhbir', 'Boet, Sylvain']	2021	Barriers and enablers to effective interprofessional teamwork in the operating room: A qualitative study using the Theoretical Domains Framework	http://dx.doi.org/10.1371/journal.pone.0249576		899
["Su, Yun'ai", 'Ye, Chong', 'Xin, Qin', 'Si, Tianmei']	2023	Major depressive disorder with suicidal ideation or behavior in Chinese population: A scoping review of current evidence on disease assessment, burden, treatment and risk factors	http://dx.doi.org/10.1016/j.jad.2023.08.106		900
['Sahabuddin', 'Alam, Md Shariful', 'Khokhar, Maryam', 'Hossain, Mohammad Amzad', 'Alam, Mohammad Faridul', 'Khan, Wahiduzzaman']	2023	Circular value creation: business models and supply chain strategies	http://dx.doi.org/10.1007/s11356-023-29718-9		901
['Kunze, Kyle N', 'Karhade, Aditya V', 'Polce, Evan M', 'Schwab, Joseph H', 'Levine, Brett R']	2022	Development and internal validation of machine learning algorithms for predicting complications after primary total hip arthroplasty	http://dx.doi.org/10.1007/s00402-022-04452-y		902
['Fatmawati', 'Dyah Purwati, Utami', 'Riyudha, Firman', 'Tasman, Hengki']	2019	Optimal control of a discrete age-structured model for tuberculosis transmission	http://dx.doi.org/10.1016/j.heliyon.2019.e03030		903
['Del Pozo-Rubio, Raúl', 'Moya-Martínez, Pablo', 'Ortega-Ortega, Marta', 'Oliva-Moreno, Juan']	2020	Shadow and extended shadow cost sharing associated to informal long-term care: the case of Spain	http://dx.doi.org/10.1186/s13561-020-00272-1		904
['Song, Chengfang', 'Zhang, Cheng', 'Zhang, Shicheng', 'Lin, Hui', 'Kim, Yrjälä', 'Ramakrishnan, Muthusamy', 'Du, Yanqiang', 'Zhang, Yan', 'Zheng, Huabao', 'Barceló, Damià']	2020	Thermochemical liquefaction of agricultural and forestry wastes into biofuels and chemicals from circular economy perspectives	http://dx.doi.org/10.1016/j.scitotenv.2020.141972		905
['Slee, April', 'Nazareth, Irwin', 'Bondaronek, Paulina', 'Liu, Yifeng', 'Cheng, Zhihang', 'Freemantle, Nick']	2019	Pharmacological treatments for generalised anxiety disorder: a systematic review and network meta-analysis	http://dx.doi.org/10.1016/S0140-6736(18)31793-8		906
['Huber, Michaela', 'Katzky, Uwe', 'Müller, Karolina', 'Blätzinger, Markus', 'Goetz, Wolfgang', 'Grechenig, Peter', 'Popp, Daniel', 'Angerpointner, Katharina']	2021	Evaluation of a New Virtual Reality Concept Teaching K-Wire Drilling With Force Feedback Simulated Haptic in Orthopedic Skills Training	http://dx.doi.org/10.1016/j.jhsa.2021.09.008		907
['Meiqari, Lana', 'Al-Oudat, Tammam', 'Essink, Dirk', 'Scheele, Fedde', 'Wright, Pamela']	2019	How have researchers defined and used the concept of 'continuity of care' for chronic conditions in the context of resource-constrained settings? A scoping review of existing literature and a proposed conceptual framework	http://dx.doi.org/10.1186/s12961-019-0426-1		908
['Peng, Jinqian', 'Bao, Liyuan']	2023	Construction of enterprise business management analysis framework based on big data technology	http://dx.doi.org/10.1016/j.heliyon.2023.e17144		909
['Rothberg, Jonathan M', 'Ralston, Tyler S', 'Rothberg, Alex G', 'Martin, John', 'Zahorian, Jaime S', 'Alie, Susan A', 'Sanchez, Nevada J', 'Chen, Kailiang', 'Chen, Chao', 'Thiele, Karl', 'Grosjean, David', 'Yang, Jungwook', 'Bao, Liewei', 'Schneider, Rob', 'Schaetz, Sebastian', 'Meyer, Christophe', 'Neben, Abraham', 'Ryan, Bob', 'Petrus, J R', 'Lutsky, Joe', 'McMahill, Dan', 'Corteville, Gregory…	2021	Ultrasound-on-chip platform for medical imaging, analysis, and collective intelligence	http://dx.doi.org/10.1073/pnas.2019339118		910
['Boeken, Tom', 'Feydy, Jean', 'Lecler, Augustin', 'Soyer, Philippe', 'Feydy, Antoine', 'Barat, Maxime', 'Duron, Loïc']	2022	Artificial intelligence in diagnostic and interventional radiology: Where are we now?	http://dx.doi.org/10.1016/j.diii.2022.11.004		911
['Rourke, Sue']	2019	How does virtual reality simulation compare to simulated practice in the acquisition of clinical psychomotor skills for pre-registration student nurses? A systematic review	http://dx.doi.org/10.1016/j.ijnurstu.2019.103466		912
['Perrot, Adeline', 'Horn, Ruth']	2022	Health professionals and scientists' views on genome-wide NIPT in the French public health system: Critical analysis of the ethical issues raised by prenatal genomics	http://dx.doi.org/10.1371/journal.pone.0277010		913
['Zhang, Tiantian', 'Chen, Xudong', 'Li, Caichen', 'Wen, Xiaoqin', 'Lin, Tengfei', 'Huang, Jiaxing', 'He, Jianxing', 'Zhong, Nanshan', 'Jiang, Jie', 'Liang, Wenhua']	2023	Cost-Effectiveness Analysis of Risk Factor-Based Lung Cancer Screening Program by Low-Dose Computer Tomography in Current Smokers in China	http://dx.doi.org/10.3390/cancers15184445		914
['Bero, Lisa', 'Lawrence, Rosa', 'Oberste, Jean-Pierre', 'Li, Tianjing', 'Leslie, Louis', 'Rittiphairoj, Thanitsara', 'Piper, Christi', 'Wang, George Sam', 'Brooks-Russell, Ashley', 'Yim, Tsz Wing', 'Tung, Gregory', 'Samet, Jonathan M']	2023	Health Effects of High-Concentration Cannabis Products: Scoping Review and Evidence Map	http://dx.doi.org/10.2105/AJPH.2023.307414		915
['Kolehmainen, Niina', 'Thornton, Christopher', 'Craw, Olivia', 'Pearce, Mark S', 'Kudlek, Laura', 'Nazarpour, Kianoush', 'Cutler, Laura', 'Van Sluijs, Esther', 'Rapley, Tim']	2023	Physical activity in young children across developmental and health states: the ActiveCHILD study	http://dx.doi.org/10.1016/j.eclinm.2023.102008		916
['Lindström, Maria']	2022	Development of the Everyday Life Rehabilitation model for persons with long-term and complex mental health needs: Preliminary process findings on usefulness and implementation aspects in sheltered and supported housing facilities	http://dx.doi.org/10.3389/fpsyt.2022.954068		917
['Jemal, Kemal', 'Hailu, Dejene', 'Mekonnen, Mathewos', 'Tesfa, Bikila', 'Bekele, Kumera', 'Kinati, Tadele']	2021	The importance of compassion and respectful care for the health workforce: a mixed-methods study	http://dx.doi.org/10.1007/s10389-021-01495-0		918
['Halpern, Samantha E', 'Moris, Dimitrios', 'Shaw, Brian I', 'Kesseli, Samuel J', 'Samoylova, Mariya L', 'Manook, Miriam', 'Schmitz, Robin', 'Collins, Bradley H', 'Sanoff, Scott L', 'Ravindra, Kadiyala V', 'Sudan, Debra L', 'Knechtle, Stuart J', 'Ellis, Matthew J', 'McElroy, Lisa M', 'Barbas, Andrew S']	2021	Definition and Analysis of Textbook Outcome: A Novel Quality Measure in Kidney Transplantation	http://dx.doi.org/10.1007/s00268-020-05943-y		919
['Arham, Ahmad Firdhaus', 'Hasim, Nur Asmadayana', 'Mokhtar, Mohd Istajib', 'Zainal, Nurhafiza', 'Rusly, Noor Sharizad', 'Amin, Latifah', 'Saifuddeen, Shaikh Mohd', 'Mustapa, Muhammad Adzran Che', 'Mahadi, Zurina']	2022	The Lesser of Two Evils: Application of Maslahah-Mafsadah Criteria in Islamic Ethical-Legal Assessment of Genetically Modified Mosquitoes in Malaysia	http://dx.doi.org/10.1007/s11673-022-10216-5		920
['Almutairi, Khalid', 'Hosseini Dehshiri, Seyyed Jalaladdin', 'Hosseini Dehshiri, Seyyed Shahabaddin', 'Hoa, Ao Xuan', 'Arockia Dhanraj, Joshuva', 'Mostafaeipour, Ali', 'Issakhov, Alibek', 'Techato, Kuaanan']	2022	Blockchain Technology Application Challenges in Renewable Energy Supply Chain Management	http://dx.doi.org/10.1007/s11356-021-18311-7		921
['Arvelo-Martín, Alejandro', 'Díaz-Hernández, Juan José', 'Abásolo-Alessón, Ignacio']	2019	Hospital productivity bias when not adjusting for cost heterogeneity: The case of Spain	http://dx.doi.org/10.1371/journal.pone.0218367		922
['Fabes, Jeremy', 'Ambler, Gareth', 'Shah, Bina', 'Williams, Norman R', 'Martin, Daniel', 'Davidson, Brian R', 'Spiro, Michael']	2021	Protocol for a prospective double-blind, randomised, placebo-controlled feasibility trial of octreotide infusion during liver transplantation	http://dx.doi.org/10.1136/bmjopen-2021-055864		923
['Spekreijse, Lindsay', 'Simons, Rob', 'Winkens, Bjorn', 'van den Biggelaar, Frank', 'Dirksen, Carmen', 'Bartels, Marjolijn', 'de Crom, Ronald', 'Goslings, Oege', 'Joosse, Maurits', 'Kasanardjo, Jocelyn', 'Lansink, Peter', 'Ponsioen, Theodorus', 'Reus, Nic', 'Schouten, Jan', 'Nuijts, Rudy']	2023	Safety, effectiveness, and cost-effectiveness of immediate versus delayed sequential bilateral cataract surgery in the Netherlands (BICAT-NL study): a multicentre, non-inferiority, randomised controlled trial	http://dx.doi.org/10.1016/S0140-6736(23)00525-1		924
['Paslı, Sinan', 'Şahin, Abdul Samet', 'Beşer, Muhammet Fatih', 'Topçuoğlu, Hazal', 'Yadigaroğlu, Metin', 'İmamoğlu, Melih']	2024	Assessing the precision of artificial intelligence in emergency department triage decisions: Insights from a study with ChatGPT	http://dx.doi.org/10.1016/j.ajem.2024.01.037		925
['Portela, Rui M C', 'Varsakelis, Christos', 'Richelle, Anne', 'Giannelos, Nikolaos', 'Pence, Julia', 'Dessoy, Sandrine', 'von Stosch, Moritz']	2021	When Is an In Silico Representation a Digital Twin? A Biopharmaceutical Industry Approach to the Digital Twin Concept	http://dx.doi.org/10.1007/10_2020_138		926
['Aubert, Salomé', 'Brazo-Sayavera, Javier', 'González, Silvia A', 'Janssen, Ian', 'Manyanga, Taru', 'Oyeyemi, Adewale L', 'Picard, Patrick', 'Sherar, Lauren B', 'Turner, Evan', 'Tremblay, Mark S']	2021	Global prevalence of physical activity for children and adolescents; inconsistencies, research gaps, and recommendations: a narrative review	http://dx.doi.org/10.1186/s12966-021-01155-2		927
['Robert, Pauline', 'Brault, Charlotte', 'Rincent, Renaud', 'Segura, Vincent']	2022	Phenomic Selection: A New and Efficient Alternative to Genomic Selection	http://dx.doi.org/10.1007/978-1-0716-2205-6_14		928
['Raspe, Heiner', 'Friedrich, Daniel R', 'Harney, Anke', 'Huster, Stefan', 'Schoene-Seifert, Bettina']	2019	[Medical Methods: What Makes them Medically Necessary? Part II: Further Criteria, Overuse, Moving Thresholds, and Grey Zones]	http://dx.doi.org/10.1055/a-0965-6748		929
['Hives, Lucy', 'Georgiou, Rachel F', 'Spencer, Joseph', 'Benedetto, Valerio', 'Clegg, Andrew', 'Rutter, Paul', 'Watkins, Caroline', 'Williams, Nefyn', 'Bray, Emma P']	2023	Risk reduction intervention for raised blood pressure (REVERSE): protocol for a mixed-methods feasibility study	http://dx.doi.org/10.1136/bmjopen-2023-072225		930
['Yang, Xiao-Jiang', 'Wei, Wei', 'Zhang, Yang', 'Wang, Ya-Nan', 'Zhang, Nan', 'Li, Tian-Qing', 'Ma, Tian-Cheng', 'Zhang, Ke-Ying', 'Jiang, Ming-Chun', 'Ma, Zhen-Sheng']	2021	What Is the Best Way for Patients to Take Photographs of Medical Images (Radiographs, CT, and MRI) Using a Smartphone?	http://dx.doi.org/10.1097/CORR.0000000000001731		931
['Polisetty, Teja S', 'Colley, Ryan', 'Levy, Jonathan C']	2021	Value Analysis of Anatomic and Reverse Shoulder Arthroplasty for Glenohumeral Osteoarthritis with an Intact Rotator Cuff	http://dx.doi.org/10.2106/JBJS.19.01398		932
['Sugand, K', 'Malik, H H', 'Newman, S', 'Spicer, D', 'Reilly, P', 'Gupte, C M']	2019	Does using anatomical models improve patient satisfaction in orthopaedic consenting? Single-blinded randomised controlled trial	http://dx.doi.org/10.1016/j.surge.2019.02.002		933
['Otten, Thomas', 'Riemsma, Rob', 'Wijnen, Ben', 'Armstrong, Nigel', 'Stirk, Lisa', 'Gordon, Caroline', 'Ramaekers, Bram', 'Kleijnen, Jos', 'Joore, Manuela', 'Grimm, Sabine']	2022	Belimumab for Treating Active Autoantibody-Positive Systemic Lupus Erythematosus: An Evidence Review Group Perspective of a NICE Single Technology Appraisal	http://dx.doi.org/10.1007/s40273-022-01166-2		934
['Zhitomirsky, Yakov', 'Aharony, Noa']	2023	The Effect of a Patient Education Multimodal Digital Platform on Knowledge Acquisition, Self-efficacy, and Patient Satisfaction	http://dx.doi.org/10.1097/CIN.0000000000000939		935
['Clarke, Joanne', 'Dombrowski, Stephan U', 'Gkini, Eleni', 'Hoddinott, Pat', 'Ingram, Jenny', 'MacArthur, Christine', 'Moss, Ngawai', 'Ocansey, Laura', 'Roberts, Tracy', 'Thomson, Gillian', 'Sanders, Julia', 'Sitch, Alice J', 'Stubbs, Clive', 'Taylor, Beck', 'Tearne, Sarah', 'Woolley, Rebecca', 'Jolly, Kate']	2023	Effectiveness and cost-effectiveness of Assets-based feeding help Before and After birth (ABA-feed) for improving breastfeeding initiation and continuation: protocol for a multicentre randomised controlled trial (Version 3.0)	http://dx.doi.org/10.1136/bmjopen-2023-075460		936
['Cromeens, Martha Grace', 'Carey, Erin T', 'Robinson, Whitney R', 'Knafl, Kathleen', 'Thoyre, Suzanne']	2021	Timing, delays and pathways to diagnosis of endometriosis: a scoping review protocol	http://dx.doi.org/10.1136/bmjopen-2021-049390		937
['Touré, Vasundra', 'Krauss, Philip', 'Gnodtke, Kristin', 'Buchhorn, Jascha', 'Unni, Deepak', 'Horki, Petar', 'Raisaro, Jean Louis', 'Kalt, Katie', 'Teixeira, Daniel', 'Crameri, Katrin', 'Österle, Sabine']	2023	FAIRification of health-related data using semantic web technologies in the Swiss Personalized Health Network	http://dx.doi.org/10.1038/s41597-023-02028-y		938
['Zaehringer, Jenny', 'Jennen-Steinmetz, Christine', 'Schmahl, Christian', 'Ende, Gabriele', 'Paret, Christian']	2020	Psychophysiological Effects of Downregulating Negative Emotions: Insights From a Meta-Analysis of Healthy Adults	http://dx.doi.org/10.3389/fpsyg.2020.00470		939
['Gitajn, Ida L', 'Reider, Lisa', 'Scharfstein, Daniel O', "O'Toole, Robert V", 'Bosse, Michael J', 'Castillo, Renan C', 'Jevsevar, David S', 'Pollak, Andrew N', 'METRC']	2020	Variability in Discharge Disposition Across US Trauma Centers After Treatment for High-Energy Lower Extremity Injuries	http://dx.doi.org/10.1097/BOT.0000000000001657		940
['Johnsson, Carl', 'Laureshyn, Aliaksei', 'Dágostino, Carmelo']	2021	A relative approach to the validation of surrogate measures of safety	http://dx.doi.org/10.1016/j.aap.2021.106350		941
['van de Ven, Wynand', 'Hamstra, Gerrit', 'van Kleef, Richard', 'Reuser, Mieke', 'Stam, Piet']	2022	The goal of risk equalization in regulated competitive health insurance markets	http://dx.doi.org/10.1007/s10198-022-01457-7		942
['McAleenan, Alexandra', 'Kelly, Claire', 'Spiga, Francesca', 'Kernohan, Ashleigh', 'Cheng, Hung-Yuan', 'Dawson, Sarah', 'Schmidt, Lena', 'Robinson, Tomos', 'Brandner, Sebastian', 'Faulkner, Claire L', 'Wragg, Christopher', 'Jefferies, Sarah', 'Howell, Amy', 'Vale, Luke', 'Higgins, Julian P T', 'Kurian, Kathreena M']	2021	Prognostic value of test(s) for O6-methylguanine-DNA methyltransferase (MGMT) promoter methylation for predicting overall survival in people with glioblastoma treated with temozolomide	http://dx.doi.org/10.1002/14651858.CD013316.pub2		943
['Ling, Xia', 'Liu, Yanhong']	2023	The Coordination of Environmental Protection and Female Discrimination Based on the Concept of Affirmative Action	http://dx.doi.org/10.3390/ijerph20043419		944
['Zhu, Xinyi', 'Oh, Yongtaek', 'Chesebrough, Christine', 'Zhang, Fengqing', 'Kounios, John']	2021	Pre-stimulus brain oscillations predict insight versus analytic problem-solving in an anagram task	http://dx.doi.org/10.1016/j.neuropsychologia.2021.108044		945
['Petrusevich, Elizaveta F', 'Bousquet, Manon H E', 'Ośmiałowski, Borys', 'Jacquemin, Denis', 'Luis, Josep M', 'Zaleśny, Robert']	2023	Cost-Effective Simulations of Vibrationally-Resolved Absorption Spectra of Fluorophores with Machine-Learning-Based Inhomogeneous Broadening	http://dx.doi.org/10.1021/acs.jctc.2c01285		946
['Koch, Franziska', 'Dietrich, Melanie', 'Green, Martina', 'Moikow, Lutz', 'Schmidt, Mareike', 'Ristig, Matthias', 'Meier-Hellmann, Andreas', 'Ritz, Jörg-Peter']	2022	[The Usefulness of ERAS Concepts for Colorectal Resections - an Economic Analysis under DRG Conditions]	http://dx.doi.org/10.1055/a-1880-1309		947
['Paquay, Méryl', 'Boulanger, Jean-Marie', 'Locquet, Médéa', 'Dubois, Nadège', 'Ghuysen, Alexandre']	2021	Exploring the feasibility of the Magnet Hospital concept within a European university nursing department: a mixed-methods study	http://dx.doi.org/10.1080/10376178.2021.1987939		948
['Augustovski, Federico', 'Bardach, Ariel', 'Santoro, Adrián', 'Rodriguez-Cairoli, Federico', 'López-Osornio, Alejandro', 'Argento, Fernando', 'Havela, Maissa', 'Blumenfeld, Alejandro', 'Ballivian, Jamile', 'Solioz, Germán', 'Capula, Analía', 'López, Analía', 'Cejas, Cintia', 'Savedoff, William', 'Palacios, Alfredo', 'Rubinstein, Adolfo', 'Pichon-Riviere, Andrés']	2023	Cost-effectiveness of COVID-19 vaccination in Latin America and the Caribbean: an analysis in Argentina, Brazil, Chile, Colombia, Costa Rica, Mexico, and Peru	http://dx.doi.org/10.1186/s12962-023-00430-2		949
['Elwenspoek, Martha Mc', 'Thom, Howard', 'Sheppard, Athena L', 'Keeney, Edna', "O'Donnell, Rachel", 'Jackson, Joni', 'Roadevin, Cristina', 'Dawson, Sarah', 'Lane, Deborah', 'Stubbs, Jo', 'Everitt, Hazel', 'Watson, Jessica C', 'Hay, Alastair D', 'Gillett, Peter', 'Robins, Gerry', 'Jones, Hayley E', 'Mallett, Sue', 'Whiting, Penny F']	2022	Defining the optimum strategy for identifying adults and children with coeliac disease: systematic review and economic modelling	http://dx.doi.org/10.3310/ZUCE8371		950
['Alnaqbi, Arwa', 'Shousha, Tamer', 'AlKetbi, Hamda', 'Hegazy, Fatma A']	2021	Physiotherapists' perspectives on barriers to implementation of direct access of physiotherapy services in the United Arab Emirates: A cross-sectional study	http://dx.doi.org/10.1371/journal.pone.0253155		951
['Carlson, Anne B', 'Mathesius, Carey A', 'Gunderson, Tim A', 'Hession, Aideen', 'Bruyere, Reba', 'Mirsky, Henry P', 'Zhang, John', 'Sandmann, Mat', 'Fallers, Melissa N', 'Herman, Rod A']	2023	Protein familiarity is a fundamental but rarely operationalized concept in the safety assessment of genetically modified crops: example of phosphomannose isomerase (PMI)	http://dx.doi.org/10.1007/s11248-023-00358-6		952
['Gaignard, Alban', 'Rosnet, Thomas', 'De Lamotte, Frédéric', 'Lefort, Vincent', 'Devignes, Marie-Dominique']	2023	FAIR-Checker: supporting digital resource findability and reuse with Knowledge Graphs and Semantic Web standards	http://dx.doi.org/10.1186/s13326-023-00289-5		953
['Kopciuch, D', 'Barciszewska, A-M', 'Paczkowska, A', 'Zaprutko, T', 'Ratajczak, P', 'Nowakowska, E', 'Kus, K']	2021	Analysis of in-hospital analgesic pharmacotherapy costs and regimen and impact on postoperative pain-related function in degenerative lumbar intervertebral disc disease	http://dx.doi.org/10.1016/j.neuchi.2021.09.009		954
['Wang, Qiuyan', 'Zhao, Qingjian']	2022	Assessing Ecological Infrastructure Investments-A Case Study of Water Rights Trading in Lu'an City, Anhui Province, China	http://dx.doi.org/10.3390/ijerph19042443		955
['Li, Shengrui', 'Chen, Leyi', 'Xu, Pingguo']	2023	Quantity or quality? The impact of financial geo-density on firms' green innovation	http://dx.doi.org/10.1007/s11356-023-26153-8		956
['Qu, Qiang', 'Chen, Xiaoming', 'Chung, Yuk Ying', 'Cai, Weidong']	2023	LFACon: Introducing Anglewise Attention to No-Reference Quality Assessment in Light Field Space	http://dx.doi.org/10.1109/TVCG.2023.3247069		957
['Plasqui, Guy']	2022	Assessment of Total Energy Expenditure and Physical Activity Using Activity Monitors	http://dx.doi.org/10.3177/jnsv.68.S49		958
['Rouzbahani, Fatemeh', 'Asadi, Farkhondeh', 'Rabiei, Reza', 'Moghaddasi, Hamid', 'Emami, Hassan']	2020	Developing a Model for National Health Information Governance Program in Iran	http://dx.doi.org/10.25122/jml-2020-0036		959
['Daus, Marguerite', 'McHugh, Matthew D', 'Kutney-Lee, Ann', 'Brooks Carthon, Margo J']	2023	Effect of the Nurse Work Environment on Older Hispanic Surgical Patient Readmissions	http://dx.doi.org/10.1097/NNR.0000000000000698		960
['Sumah, Anthony Mwinkaara', 'Baatiema, Leonard']	2019	Decentralisation and Management of Human Resource for Health in the Health System of Ghana: A Decision Space Analysis	http://dx.doi.org/10.15171/ijhpm.2018.88		961
['Moradi, Nasrin', 'Moradi, Kianoosh', 'Bagherzadeh, Rafat', 'Aryankhesal, Aidin']	2022	Rate and causes of inappropriate stays and the resulting financial burden in a single specialty burns hospital	http://dx.doi.org/10.1186/s12913-022-08772-y		962
['Porter, Kathleen J', 'Moon, Katherine E', 'LeBaron, Virginia T', 'Zoellner, Jamie M']	2021	A Novel Behavioral Intervention for Rural Appalachian Cancer Survivors (weSurvive): Participatory Development and Proof-of-Concept Testing	http://dx.doi.org/10.2196/26010		963
['Wan, Melissa', 'Zhang, Jacques X', 'Ding, Yichuan', 'Jin, Yiwen', 'Bedford, Julie', 'Nagarajan, Mahesh', 'Bucevska, Marija', 'Courtemanche, Douglas J', 'Arneja, Jugpal S']	2019	High-Risk Plastic Surgery: An Analysis of 108,303 Cases From the American College of Surgeons National Surgical Quality Improvement Program (ACS NSQIP)	http://dx.doi.org/10.1177/2292550319880921		964
['Morin, Olivier', 'Jacquet, Pierre Olivier', 'Vaesen, Krist', 'Acerbi, Alberto']	2021	Social information use and social information waste	http://dx.doi.org/10.1098/rstb.2020.0052		965
['Messias, Ana', 'Nicolau, Pedro', 'Guerra, Fernando']	2021	Different Interventions for Rehabilitation of the Edentulous Maxilla with Implant-Supported Prostheses: An Overview of Systematic Reviews	http://dx.doi.org/10.11607/ijp.7162		966
['Li, Mingxing', 'Jameel, Arif', 'Ma, Zhiqiang', 'Sun, Hongzheng', 'Hussain, Abid', 'Mubeen, Sidra']	2022	Prism of Employee Performance Through the Means of Internal Support: A Study of Perceived Organizational Support	http://dx.doi.org/10.2147/PRBM.S346697		967
['Vaidyanathan, Balu', 'Rani, Karthika', 'Kunde, Farooq', 'Thomas, Stephy', 'Sudhakar, Abish', 'Kumar, Raman Krishna', 'Zheleva, Bistra']	2022	Prenatal diagnosis lowers neonatal cardiac care costs in resource-limited settings	http://dx.doi.org/10.1017/S104795112100487X		968
['Arshi, Armin', 'Wellens, Bryan', 'Krueger, Chad A']	2021	How the Shift in Arthroplasty Surgery Location Impacts the Relationship of Private Surgeons, Hospitals, and Ambulatory Surgery Centers	http://dx.doi.org/10.1016/j.arth.2021.12.016		969
['Peine, Arne', 'Hallawa, Ahmed', 'Schöffski, Oliver', 'Dartmann, Guido', 'Fazlic, Lejla Begic', 'Schmeink, Anke', 'Marx, Gernot', 'Martin, Lukas']	2019	A Deep Learning Approach for Managing Medical Consumable Materials in Intensive Care Units via Convolutional Neural Networks: Technical Proof-of-Concept Study	http://dx.doi.org/10.2196/14806		970
['de Jonge, Stijn W', 'Wolfhagen, Niels', 'Boldingh, Quirine Jj', 'Bom, Wouter J', 'Posthuma, Linda M', 'Scheijmans, Jochem Cg', 'van der Leeuw, Bart Mf', 'van der Hoeven, Joost Ab', 'Hering, Jens Peter', 'Sonneveld, Dirk Ja', 'van Geffen, Otto E', 'Hendriks, Eduard R', 'Kluyver, Ewoud B', 'Demirkiran, Ahmet', 'van Lonkhuijzen, Luc Rcw', 'Slotema, Thomas', 'Draaisma, Werner A', 'Koopman, Seppe Js…	2020	Enhanced PeriOperative Care and Health protection programme for the prevention of surgical site infections after elective abdominal surgery (EPOCH): study protocol of a randomised controlled, multicentre, superiority trial	http://dx.doi.org/10.1136/bmjopen-2020-038196		971
['Danko, Jan', 'Vidiscak, Marian']	2023	The experience with Mini- or Less-open Sublay operation	http://dx.doi.org/10.4149/BLL_2023_061		972
['Marangon, B B', 'Magalhães, I B', 'Pereira, A S A P', 'Silva, T A', 'Gama, R C N', 'Ferreira, J', 'Castro, J S', 'Assis, L R', 'Lorentz, J F', 'Calijuri, M L']	2023	Emerging microalgae-based biofuels: Technology, life-cycle and scale-up	http://dx.doi.org/10.1016/j.chemosphere.2023.138447		973
['Yang, Xingquan', 'Sun, Lingyan']	2022	Analysis of the Impact of Supply Chain Relationship Strategy on Corporate Cash Dividend Policy Based on Chinese Data	http://dx.doi.org/10.3389/fpubh.2022.902648		974
['Prajapati, Pintu B', 'Jayswal, Kajal V', 'Shah, Shailesh A']	2021	DoE and Risk-Based DMAIC Principle for Implementation of Enhanced Analytical Quality by Design Approach to Multipurpose-Chromatography Method for Simultaneous Estimation of Multiple Fixed-Dose Combination Products of Aspirin	http://dx.doi.org/10.1093/jaoacint/qsab058		975
['Dahal, Ranjan', 'Bista, Sangita']	2024	Strategies to Reduce Polypharmacy in the Elderly	https://www.ncbi.nlm.nih.gov/pubmed/34662064		976
['Nohria, Rahul', 'Kang, Joseph', 'Belen, Josephine Marie']	2021	Reflection on the development of a patient case in twine	http://dx.doi.org/10.1016/j.cptl.2021.09.039		977
['Dennison, Rebecca A', 'Boscott, Rachel A', 'Thomas, Rae', 'Griffin, Simon J', 'Harrison, Hannah', 'John, Stephen D', 'Moorthie, Sowmiya A', 'Morris, Stephen', 'Rossi, Sabrina H', 'Stewart, Grant D', 'Thomas, Chloe V', 'Usher-Smith, Juliet A']	2022	A community jury study exploring the public acceptability of using risk stratification to determine eligibility for cancer screening	http://dx.doi.org/10.1111/hex.13522		978
['Kharbach, Mourad', 'Alaoui Mansouri, Mohammed', 'Taabouz, Mohammed', 'Yu, Huiwen']	2023	Current Application of Advancing Spectroscopy Techniques in Food Analysis: Data Handling with Chemometric Approaches	http://dx.doi.org/10.3390/foods12142753		979
['Jesudian, Arun B', 'Ahmad, Maliha', 'Bozkaya, Duygu', 'Migliaccio-Walle, Kristen']	2020	Cost-Effectiveness of Rifaximin Treatment in Patients with Hepatic Encephalopathy	http://dx.doi.org/10.18553/jmcp.2020.26.6.750		980
['Kalra, Sanjay', 'Das, A K', 'Baruah, M P', 'Unnikrishnan, A G', 'Dasgupta, Arundhati', 'Shah, Parag', 'Sahay, Rakesh', 'Shukla, Rishi', 'Das, Sambit', 'Tiwaskar, Mangesh', 'Vijayakumar, G', 'Chawla, Manoj', 'Eliana, Fatimah', 'Suastika, Ketut', 'Orabi, Abbas', 'Rahim, Aly Ahmed Abdul', 'Uloko, Andrew', 'Bahendeka, Silver', 'Abdela, Abdurezak Ahmed', 'Mohammed, Fariduddin', 'Pathan, Faruque', 'R…	2019	Glucocrinology of Modern Sulfonylureas: Clinical Evidence and Practice-Based Opinion from an International Expert Group	http://dx.doi.org/10.1007/s13300-019-0651-1		981
['Matterne, Uwe', 'Böhmer, Merle Margarete', 'Weisshaar, Elke', 'Jupiter, Aldrin', 'Carter, Ben', 'Apfelbacher, Christian J']	2019	Oral H1 antihistamines as 'add-on' therapy to topical treatment for eczema	http://dx.doi.org/10.1002/14651858.CD012167.pub2		982
['Beard, David J', 'Davies, Loretta J', 'Cook, Jonathan A', 'MacLennan, Graeme', 'Price, Andrew', 'Kent, Seamus', 'Hudson, Jemma', 'Carr, Andrew', 'Leal, Jose', 'Campbell, Helen', 'Fitzpatrick, Ray', 'Arden, Nigel', 'Murray, David', 'Campbell, Marion K', 'Group, TOPKAT Study']	2019	The clinical and cost-effectiveness of total versus partial knee replacement in patients with medial compartment osteoarthritis (TOPKAT):	http://dx.doi.org/10.1016/S0140-6736(19)31281-4		983
["Mason-D'Croz, Daniel", 'Barnhill, Anne', 'Bernstein, Justin', 'Bogard, Jessica', 'Dennis, Gabriel', 'Dixon, Peter', 'Fanzo, Jessica', 'Herrero, Mario', 'McLaren, Rebecca', 'Palmer, Jeda', 'Rieder, Travis', 'Rimmer, Maureen', 'Faden, Ruth']	2022	Ethical and economic implications of the adoption of novel plant-based beef substitutes in the USA: a general equilibrium modelling study	http://dx.doi.org/10.1016/S2542-5196(22)00169-3		984
['Seaman, Claire Ellen', 'Green, Elyce', 'Freire, Kate']	2022	Effect of Rural Clinical Placements on Intention to Practice and Employment in Rural Australia: A Systematic Review	http://dx.doi.org/10.3390/ijerph19095363		985
['Fountoulakis, K N', 'Fountoulakis, N K', 'Theodorakis, P N', 'Souliotis, K']	2022	Overall mortality trends in Greece during the first period of austerity and the economic crisis (2009-2015)	https://www.ncbi.nlm.nih.gov/pubmed/37324039		986
['Ospina-Pinillos, Laura', 'Davenport, Tracey A', 'Navarro-Mancilla, Alvaro Andres', 'Cheng, Vanessa Wan Sze', 'Cardozo Alarcón, Andrés Camilo', 'Rangel, Andres M', 'Rueda-Jaimes, German Eduardo', 'Gomez-Restrepo, Carlos', 'Hickie, Ian B']	2020	Involving End Users in Adapting a Spanish Version of a Web-Based Mental Health Clinic for Young People in Colombia: Exploratory Study Using Participatory Design Methodologies	http://dx.doi.org/10.2196/15914		987
['Halsey, Lewis G', 'Perna, Andrea']	2019	Regression dilution in energy management patterns	http://dx.doi.org/10.1242/jeb.197434		988
['Algredo-Badillo, Ignacio', 'Conde-Mones, José Julio', 'Hernández-Gracidas, Carlos Arturo', 'Morín-Castillo, María Monserrat', 'Oliveros-Oliveros, José Jacobo', 'Feregrino-Uribe, Claudia']	2020	An FPGA-based analysis of trade-offs in the presence of ill-conditioning and different precision levels in computations	http://dx.doi.org/10.1371/journal.pone.0234293		989
['Azaare, John', 'Akweongo, Patricia', 'Aryeetey, Genevieve Cecilia', 'Dwomoh, Duah']	2020	Impact of free maternal health care policy on maternal health care utilization and perinatal mortality in Ghana: protocol design for historical cohort study	http://dx.doi.org/10.1186/s12978-020-01011-9		990
['Hession, Michael', 'Forero, Roberto', 'Man, Nicola W', 'Penza, Luke', 'McDonald, Wade']	2019	Gaming National Emergency Access Target performance using Emergency Treatment Performance definitions and emergency department short stay units	http://dx.doi.org/10.1111/1742-6723.13295		991
['Tian, Dianzhe', 'Jiang, Shitao', 'Zhang, Lei', 'Lu, Xin', 'Xu, Yiyao']	2023	The role of large language models in medical image processing: a narrative review	http://dx.doi.org/10.21037/qims-23-892		992
['King, Jessica J C', 'Powell-Jackson, Timothy', 'Makungu, Christina', 'Spieker, Nicole', 'Risha, Peter', 'Mkopi, Abdallah', 'Goodman, Catherine']	2021	Effect of a multifaceted intervention to improve clinical quality of care through stepwise certification (SafeCare) in health-care facilities in Tanzania: a cluster-randomised controlled trial	http://dx.doi.org/10.1016/S2214-109X(21)00228-X		993
['Amudhan, K', 'Vasanthanathan, A', 'Anish Jafrin Thilak, J']	2022	An insight into Transfemoral Prostheses: Materials, modelling, simulation, fabrication, testing, clinical evaluation and performance perspectives	http://dx.doi.org/10.1080/17434440.2022.2039624		994
['Sorek, Shaul', 'Peeters, Aviva', 'Yuval, Fany', 'Savic, Dragan']	2022	Governance using the water-food-energy nexus and human-factor measures	http://dx.doi.org/10.1371/journal.pone.0261995		995
['Morer, Ignacio', 'Cardillo, Alessio', 'Díaz-Guilera, Albert', 'Prignano, Luce', 'Lozano, Sergi']	2020	Comparing spatial networks: A one-size-fits-all efficiency-driven approach	http://dx.doi.org/10.1103/PhysRevE.101.042301		996
['Royle, Kara-Louise', 'Meads, David', 'Visser-Rogers, Jennifer K', 'White, Ian R', 'Cairns, David A']	2023	How is overall survival assessed in randomised clinical trials in cancer and are subsequent treatment lines considered? A systematic review	http://dx.doi.org/10.1186/s13063-023-07730-1		997
['Koch, Franziska', 'Green, Martina', 'Dietrich, Melanie', 'Moikow, Lutz', 'Schmidt, Mareike', 'Ristig, Matthias', 'Meier-Hellmann, Andreas', 'Ritz, Jörg-Peter']	2022	The usefulness of Enhanced Recovery After Surgery concepts for colorectal resections: an economic analysis under DRG conditions	http://dx.doi.org/10.1007/s00423-022-02617-2		998
['Huang, Huayi', 'Jefferson, Emily R', 'Gotink, Mark', 'Sinclair, Carol', 'Mercer, Stewart W', 'Guthrie, Bruce']	2021	Collaborative improvement in Scottish GP clusters after the Quality and Outcomes Framework: a qualitative study	http://dx.doi.org/10.3399/BJGP.2020.1101		999
['Abdi, Samiya', 'Bennett-AbuAyyash, Caroline', 'MacDonald, Liane', 'Hohenadel, Karin', 'Johnson, Karen O', 'Leece, Pamela']	2021	Provincial implementation supports for socio-demographic data collection during COVID-19 in Ontario's public health system	http://dx.doi.org/10.17269/s41997-021-00551-2		1000
['Rowlands Snyder, Ellen C', 'McGregor, Elspeth', 'Coyle, Doug']	2023	Universal ophthalmia neonatorum prophylaxis in Ontario: a cost-effectiveness analysis	http://dx.doi.org/10.9778/cmajo.20210226		1001
['Gupta, Sumit', 'Sutradhar, Rinku', 'Li, Qing', 'Athale, Uma', 'Bassal, Mylene', 'Breakey, Vicky', 'Gibson, Paul J', 'Patel, Serina', 'Silva, Mariana', 'Zabih, Veda', 'Pechlivanoglou, Petros', 'Pole, Jason D', 'Mittmann, Nicole']	2021	Health care utilisation and costs associated with different treatment protocols for newly diagnosed childhood acute lymphoblastic leukaemia: A population-based study in Ontario, Canada	http://dx.doi.org/10.1016/j.ejca.2021.04.006		1002
['Semaan, Raphaël', 'Nater, Urs M', 'Heinzer, Raphaël', 'Haba-Rubio, José', 'Vlerick, Peter', 'Cambier, Ruben', 'Gomez, Patrick']	2023	Does workplace telepressure get under the skin? Protocol for an ambulatory assessment study on wellbeing and health-related physiological, experiential, and behavioral concomitants of workplace telepressure	http://dx.doi.org/10.1186/s40359-023-01123-4		1003
['Giorgi, Emanuele', 'Fronterrè, Claudio', 'Macharia, Peter M', 'Alegana, Victor A', 'Snow, Robert W', 'Diggle, Peter J']	2021	Model building and assessment of the impact of covariates for disease prevalence mapping in low-resource settings: to explain and to predict	http://dx.doi.org/10.1098/rsif.2021.0104		1004
['Levin, Emily J', 'Brissenden, James A', 'Fengler, Alexander', 'Badre, David']	2023	Predicted utility modulates working memory fidelity in the brain	http://dx.doi.org/10.1016/j.cortex.2022.09.018		1005
['Villar, Rafael', 'Olmo, Manuel', 'Atienza, Pedro', 'Garzón, Antonio J', 'Wright, Ian J', 'Poorter, Hendrik', 'Hierro, Luis A']	2021	Applying the economic concept of profitability to leaves	http://dx.doi.org/10.1038/s41598-020-79709-w		1006
['Garteiser, Philippe', 'Pagé, Gwenaël', 'Doblas, Sabrina', 'Bane, Octavia', 'Hectors, Stefanie', 'Friedli, Iris', 'Van Beers, Bernard E', 'Waterton, John C']	2021	Analysis Protocols for MRI Mapping of Renal T(1)	http://dx.doi.org/10.1007/978-1-0716-0978-1_35		1007
['DeAnda Jr, Abe', 'Basu, Rituparna', 'Cheung, Albert T', 'Shaw, Andrew']	2020	The Economic Consequences of Cardiac Surgery Associated Acute Renal Dysfunction After Heart Surgery	http://dx.doi.org/10.1053/j.semtcvs.2020.11.014		1008
['Wang, Xiaoyan', 'Li, Haibo', 'Luo, Haiyan', 'Zou, Yongyi', 'Li, Haoxian', 'Qin, Yayun', 'Song, Jieping']	2024	Evaluating ClinGen variant curation expert panels' application of PVS1 code	http://dx.doi.org/10.1016/j.ejmg.2024.104909		1009
['McNamara, Timothy', 'Mann, Kara', 'Mathai, Josephin']	2022	COVID-19: Health Inequities Exposed and How We Can Do Better	http://dx.doi.org/10.36518/2689-0216.1437		1010
['Palomo, Laura', 'Ibáñez, Mariam', 'Abáigar, María', 'Vázquez, Iria', 'Álvarez, Sara', 'Cabezón, Marta', 'Tazón-Vega, Bárbara', 'Rapado, Inmaculada', 'Fuster-Tormo, Francisco', 'Cervera, José', 'Benito, Rocío', 'Larrayoz, María J', 'Cigudosa, Juan C', 'Zamora, Lurdes', 'Valcárcel, David', 'Cedena, María T', 'Acha, Pamela', 'Hernández-Sánchez, Jesús M', 'Fernández-Mercado, Marta', 'Sanz, Guillerm…	2019	Spanish Guidelines for the use of targeted deep sequencing in myelodysplastic syndromes and chronic myelomonocytic leukaemia	http://dx.doi.org/10.1111/bjh.16175		1011
['Bonanno, George A', 'Chen, Shuquan', 'Bagrodia, Rohini', 'Galatzer-Levy, Isaac R']	2023	Resilience and Disaster: Flexible Adaptation in the Face of Uncertain Threat	http://dx.doi.org/10.1146/annurev-psych-011123-024224		1012
['Davies, C', 'Shurdington, J', 'Murray, K', 'Slater, L', 'Pearson, D']	2021	Music for Wellness in rehabilitation patients: programme description and evaluation results	http://dx.doi.org/10.1016/j.puhe.2021.02.008		1013
['Mairittha, Nattaya', 'Mairittha, Tittaya', 'Inoue, Sozo']	2020	On-Device Deep Personalization for Robust Activity Data Collection	http://dx.doi.org/10.3390/s21010041		1014
['Abate, Agmas Wassie', 'Menberu, Melak', 'Belete, Habte', 'Ergetie, Temesgen', 'Teshome, Assefa Agegnehu', 'Chekol, Aklile Tsega', 'Aschale, Mastewal', 'Desalegn, Wondimnew']	2023	Perceived compassionate care and associated factors among patients with mental illness at Tibebe Ghion specialized and Felege Hiwot comprehensive specialized hospital, Northwest Ethiopia	http://dx.doi.org/10.1186/s12913-023-09665-4		1015
['Tang, Jianjun', 'Liang, Yuanbo', "O'Neill, Ciaran", 'Kee, Frank', 'Jiang, Junhong', 'Congdon, Nathan']	2019	Cost-effectiveness and cost-utility of population-based glaucoma screening in China: a decision-analytic Markov model	http://dx.doi.org/10.1016/S2214-109X(19)30201-3		1016
['Meaney, Colleen', 'Stroer, Kenneth', 'Perdue, Matthew', 'Walker, Jerimiah', 'Umar, Mohamad', 'Mitchell, Christopher']	2022	Use of YEARS Algorithm in Military Health Care Beneficiaries to Evaluate Use of Computed Tomography Pulmonary Angiography	http://dx.doi.org/10.1093/milmed/usac332		1017
['Locatelli, Giulia']	2019	The multifaceted role of the Epilepsy Specialist Nurse: Literature review and survey study on patient and medical Staff Perceptions	http://dx.doi.org/10.7429/pi.2019.720134		1018
	2020	Pharmacoeconomic Report: Eculizumab (Soliris): Alexion Pharma Canada Corp: Indication: Neuromyelitis optica spectrum disorder	https://www.ncbi.nlm.nih.gov/pubmed/33570892		1019
['Glapa, K', 'Wolke, J', 'Hoffmann, R', 'Greitemann, B']	2021	[Rehabilitation following the amputation of an extremity]	http://dx.doi.org/10.1007/s00132-021-04173-x		1020
['Ngwenya, Olina', 'Lensen, Sarah F', 'Vail, Andy', 'Mol, Ben Willem J', 'Broekmans, Frank J', 'Wilkinson, Jack']	2024	Individualised gonadotropin dose selection using markers of ovarian reserve for women undergoing in vitro fertilisation plus intracytoplasmic sperm injection (IVF/ICSI)	http://dx.doi.org/10.1002/14651858.CD012693.pub3		1021
['Jach, Hayley K', 'DeYoung, Colin G', 'Smillie, Luke D']	2021	Why do people seek information? The role of personality traits and situation perception	http://dx.doi.org/10.1037/xge0001109		1022
['Sass, Julian', 'Essenwanger, Andrea', 'Luijten, Sandra', 'Vom Felde Genannt Imbusch, Paulina', 'Thun, Sylvia']	2019	Standardizing Germany's Electronic Disease Management Program for Bronchial Asthma	http://dx.doi.org/10.3233/SHTI190809		1023
['White, Janine A', 'Rispel, Laetitia C']	2021	Policy exclusion or confusion? Perspectives on universal health coverage for migrants and refugees in South Africa	http://dx.doi.org/10.1093/heapol/czab038		1024
['Potokar, T', 'Bendell, R', 'Chamania, S', 'Falder, S', 'Nnabuko, R', 'Price, P E']	2020	A comprehensive, integrated approach to quality improvement and capacity building in burn care and prevention in low and middle-income countries: An overview	http://dx.doi.org/10.1016/j.burns.2020.05.029		1025
['Lopes, Stephane', 'Filipe, Lúcia', 'Silva, Rosana', 'Cruz, Arménio', 'Parreira, Pedro', 'Couto, Filipa', 'Bernardes, Rafael', 'Apóstolo, João', 'Roseiro, Luís', 'Malça, Cândida']	2019	An Innovative Concept for a Walker with a Self-Locking Mechanism Using a Single Mechanical Approach	http://dx.doi.org/10.3390/ijerph16101671		1026
['Chen, Simiao', 'Kuhn, Michael', 'Prettner, Klaus', 'Bloom, David E']	2019	The global macroeconomic burden of road injuries: estimates and projections for 166 countries	http://dx.doi.org/10.1016/S2542-5196(19)30170-6		1027
['Schuch, Stefanie', 'Keppler, Emily']	2022	N-2 Repetition Costs in Task Switching: Task Inhibition or Interference Between Task Episodes?	http://dx.doi.org/10.5334/joc.244		1028
['Eamer, Gilgamesh', 'Povolo, Christopher A', 'Petropoulos, Jo-Anne', 'Ohinmaa, Arto', 'Vanhouwelingen, Lisa']	2023	Observation, Aspiration, or Tube Thoracostomy for Primary Spontaneous Pneumothorax: A Systematic Review, Meta-Analysis, and Cost-Utility Analysis	http://dx.doi.org/10.1016/j.chest.2023.05.017		1029
['Abrams, Jessica', 'Watkins, David A', 'Abdullahi, Leila H', 'Zühlke, Liesl J', 'Engel, Mark E']	2020	Integrating the Prevention and Control of Rheumatic Heart Disease into Country Health Systems: A Systematic Review and Meta-Analysis	http://dx.doi.org/10.5334/gh.874		1030
['Schmid, Stephan', 'Schlosser, Sophie', 'Gülow, Karsten', 'Pavel, Vlad', 'Müller, Martina', 'Kratzer, Alexander']	2022	Interprofessional Collaboration between ICU Physicians, Staff Nurses, and Hospital Pharmacists Optimizes Antimicrobial Treatment and Improves Quality of Care and Economic Outcome	http://dx.doi.org/10.3390/antibiotics11030381		1031
['Gillman-Wells, Christopher C', 'Sankar, Thangasamy K', 'Vadodaria, Shailesh']	2020	COVID-19 Reducing the Risks: Telemedicine is the New Norm for Surgical Consultations and Communications	http://dx.doi.org/10.1007/s00266-020-01907-8		1032
['Afzali, Monireh', 'Khorasani, Elahe', 'Alvandi, Mahdi', 'Sabbagh-Bani-Azad, Mansoureh', 'Sharif, Zahra', 'Saiyarsarai, Parisa', 'Nikfar, Shekoufeh']	2019	Providing a framework for assessment of the access to medicine	http://dx.doi.org/10.1007/s40199-019-00268-1		1033
['Tegegn, Henok G', 'Wark, Stuart', "Tursan d'Espaignet, Edouard", 'Spark, M Joy']	2023	Clinical pharmacists' perspective of medication adherence support in Ethiopian hospital settings: a qualitative study	http://dx.doi.org/10.1093/ijpp/riad063		1034
['Rodriguez, Emily', 'Pahlevan-Lbrekic, Challace', 'Larson, Elaine L']	2021	Facilitating Timely Institutional Review Board Review: Common Issues and Recommendations	http://dx.doi.org/10.1177/15562646211009680		1035
['Ulrich, Angela K', 'Adamson, Blythe J', 'Saldarriaga, Enrique M', 'Grecca, Robert De La', 'Wood, Daniel', 'Babigumira, Joseph B', 'Sanchez, Jorge L', 'Lama, Javier R', 'Dimitrov, Dobromir', 'Duerr, Ann']	2022	Finding and treating early-stage HIV infections: A cost-effectiveness analysis of the Sabes study in Lima, Peru	http://dx.doi.org/10.1016/j.lana.2022.100281		1036
['Xu, Xiaocang', 'Yang, Haoran', 'Li, Chang']	2022	Theoretical Model and Actual Characteristics of Air Pollution Affecting Health Cost: A Review	http://dx.doi.org/10.3390/ijerph19063532		1037
['Pincus, J David']	2022	Employee Engagement as Human Motivation: Implications for Theory, Methods, and Practice	http://dx.doi.org/10.1007/s12124-022-09737-w		1038
['Bendig, Eileen', 'Schmitt, Andreas', 'Wittenberg, Amelie', 'Kulzer, Bernhard', 'Hermanns, Norbert', 'Moshagen, Morten', 'Baumeister, Harald']	2022	ACTonDiabetes: study protocol of a pragmatic randomised controlled trial for the evaluation of an acceptance and commitment-based internet-based and mobile-based intervention for adults living with type 1 or type 2 diabetes	http://dx.doi.org/10.1136/bmjopen-2021-059336		1039
['Hurd, Caitlin L', 'Barnes, Michelle', 'Diot, Christa M', 'Condliffe, Elizabeth G', 'Alazem, Hana', 'Pritchard, Lesley', 'Zwicker, Jennifer D', 'McCormick, Anna', 'Watt, Man-Joe', 'Andersen, John', 'Kirton, Adam', 'Yang, Jaynie F']	2022	Parent-therapist partnership to ELEVATE gross motor function in children with perinatal stroke: protocol for a mixed methods randomized controlled trial	http://dx.doi.org/10.1186/s12887-022-03525-6		1040
['Govas, Panayiota', 'Ha, Megan V', 'Wessel, Charles B', 'Hurst, Anne', 'Gordon, Beth R', 'Carroll, Bryan T']	2023	Reported Outcome Measures in Mohs Micrographic Surgery in Studies With Defined Techniques for Embedding and Processing of Tissue: A Systematic Review	http://dx.doi.org/10.1097/DSS.0000000000004013		1041
['Han, Xing']	2022	Construction of Economic Data Management System Based on BP Neural Network	http://dx.doi.org/10.1155/2022/9036917		1042
['Zhan, Xianquan', 'Li, Jiajia', 'Guo, Yuna', 'Golubnitschaja, Olga']	2021	Mass spectrometry analysis of human tear fluid biomarkers specific for ocular and systemic diseases in the context of 3P medicine	http://dx.doi.org/10.1007/s13167-021-00265-y		1043
['Atiyeh, Bishara S', 'Abou Ghanem, Odette', 'Chahine, Fadl']	2020	Microneedling: Percutaneous Collagen Induction (PCI) Therapy for Management of Scars and Photoaged Skin-Scientific Evidence and Review of the Literature	http://dx.doi.org/10.1007/s00266-020-01927-4		1044
['Becherucci, Francesca', 'Landini, Samuela', 'Palazzo, Viviana', 'Cirillo, Luigi', 'Raglianti, Valentina', 'Lugli, Gianmarco', 'Tiberi, Lucia', 'Dirupo, Elia', 'Bellelli, Stefania', 'Mazzierli, Tommaso', 'Lomi, Jacopo', 'Ravaglia, Fiammetta', 'Sansavini, Giulia', 'Allinovi, Marco', 'Giannese, Domenico', 'Somma, Chiara', 'Spatoliatore, Giuseppe', 'Vergani, Debora', 'Artuso, Rosangela', 'Rosati, A…	2023	A Clinical Workflow for Cost-Saving High-Rate Diagnosis of Genetic Kidney Diseases	http://dx.doi.org/10.1681/ASN.0000000000000076		1045
['Investigators, Program of Randomized Trials to Evaluate Pre-operative Antiseptic Skin Solutions in Orthopaedic Trauma (PREP-IT)', 'Slobogean, Gerard P', 'Sprague, Sheila', 'Wells, Jeffrey', 'Bhandari, Mohit', 'Rojas, Alejandra', 'Garibaldi, Alisha', 'Wood, Amber', 'Howe, Andrea', 'Harris, Anthony D', 'Petrisor, Bradley A', 'Mullins, Daniel C', 'Pogorzelski, David', 'Marvel, Debra', 'Heels-Ansde…	2020	Effectiveness of Iodophor vs Chlorhexidine Solutions for Surgical Site Infections and Unplanned Reoperations for Patients Who Underwent Fracture Repair: The PREP-IT Master Protocol	http://dx.doi.org/10.1001/jamanetworkopen.2020.2215		1046
['Owens, Rhoda A', 'Zwilling, Jana G']	2020	The nurse practitioner workforce: One rural state's experience of comparing state data with national trends	http://dx.doi.org/10.1097/JXX.0000000000000315		1047
['Alcorn, Alyssa M', 'Ainger, Eloise', 'Charisi, Vicky', 'Mantinioti, Stefania', 'Petrović, Sunčica', 'Schadenberg, Bob R', 'Tavassoli, Teresa', 'Pellicano, Elizabeth']	2019	Educators' Views on Using Humanoid Robots With Autistic Learners in Special Education Settings in England	http://dx.doi.org/10.3389/frobt.2019.00107		1048
['Yang, Jun', 'Ma, Jun', 'Li, Liping']	2023	The relationship between performance appraisal interval and employees' proactive working behavior - analysis based on time-gain effect and time-loss effect	http://dx.doi.org/10.3389/fpsyg.2023.1213547		1049
['Vargas, Manuel', 'Vivas, Carlos', 'Rubio, Francisco R', 'Ortega, Manuel G']	2022	Flying Chameleons: A New Concept for Minimum-Deployment, Multiple-Target Tracking Drones	http://dx.doi.org/10.3390/s22062359		1050
['Wiese, Karin R', 'van Heukelum, Marcus', 'Lombard, Carl J', 'Ferreira, Nando', 'Burger, Marilize C']	2021	Randomized Controlled Trial Comparing Silver-Impregnated Fibrous Hydrocolloid Dressings With Silver Sulfadiazine Cream Dressings for the Treatment of Fracture Blisters to Determine Time to Surgical Readiness	http://dx.doi.org/10.1097/BOT.0000000000002042		1051
['Monteiro-Soares, Matilde', 'Boyko, Edward J', 'Jeffcoate, William', 'Mills, Joseph L', 'Russell, David', 'Morbach, Stephan', 'Game, Fran']	2020	Diabetic foot ulcer classifications: A critical review	http://dx.doi.org/10.1002/dmrr.3272		1052
['Desmaris, Romain-Pacôme', 'Bermudez, Elisabeth', 'Annereau, Maxime', 'Lemare, François', 'Slimano, Florian']	2020	Organization of chemotherapeutic preparations in advance: Do we save or waste money?	http://dx.doi.org/10.1177/1078155220967981		1053
['Allen, Davina', 'Jacob, Nina', 'Strange, Heather', 'Jones, Aled', 'Burton, Chris', 'Rafferty, Anne Marie']	2023	"It's not just about the numbers": Inside the black box of nurses' professional judgement in nurse staffing systems in England and Wales: Insights from a qualitative cross-case comparative study	http://dx.doi.org/10.1016/j.ijnurstu.2023.104586		1054
['Joshi, Shalaka', 'Ramarajan, Lakshmi', 'Ramarajan, Naresh', 'Lee, Serenity S', 'Deshpande, Ojas', 'Fernandes, Elizabeth', 'Engineer, Mitchelle', 'Srivastava, Gitika', 'Vanmali, Vaibhav', 'Kannan, Sadhana', 'Hawaldar, Rohini', 'Nair, Nita', 'Parmar, Vani', 'Thakkar, Purvi', 'Chitkara, Garvit', 'Gupta, Sudeep', 'Badwe, Rajendra']	2023	Effectiveness of a Decision Aid Plus Standard Care in Surgical Management Among Patients With Early Breast Cancer: A Randomized Clinical Trial	http://dx.doi.org/10.1001/jamanetworkopen.2023.35941		1055
['Leonard, Helen', 'Gold, Wendy', 'Samaco, Rodney', 'Sahin, Mustafa', 'Benke, Timothy', 'Downs, Jenny']	2022	Improving clinical trial readiness to accelerate development of new therapeutics for Rett syndrome	http://dx.doi.org/10.1186/s13023-022-02240-w		1056
['Waiczies, Sonia', 'Prinz, Christian', 'Starke, Ludger', 'Millward, Jason M', 'Delgado, Paula Ramos', 'Rosenberg, Jens', 'Nazaré, Marc', 'Waiczies, Helmar', 'Pohlmann, Andreas', 'Niendorf, Thoralf']	2021	Functional Imaging Using Fluorine ((19)F) MR Methods: Basic Concepts	http://dx.doi.org/10.1007/978-1-0716-0978-1_17		1057
['Healey, Jessica', 'Conlon, Claudia Morrissey', 'Malama, Kennedy', 'Hobson, Reeti', 'Kaharuza, Frank', 'Kekitiinwa, Adeodata', 'Levitt, Marta', 'Zulu, Davy Wadula', 'Marum, Lawrence']	2019	Sustainability and Scale of the Saving Mothers, Giving Life Approach in Uganda and Zambia	http://dx.doi.org/10.9745/GHSP-D-18-00265		1058
['Riggins, Shannon R', 'Abode, Ashley M', 'Holland, Christy R', 'Rhodes, Laura A', 'Marciniak, Macary Weck']	2019	Assessing care team perspectives on integration of a community pharmacist into an ambulatory care practice	http://dx.doi.org/10.1016/j.japh.2019.04.013		1059
['Montagni, Ilaria', 'Tzourio, Christophe', 'Cousin, Thierry', 'Sagara, Joseph Amadomon', 'Bada-Alonzi, Jennifer', 'Horgan, Aine']	2019	Mental Health-Related Digital Use by University Students: A Systematic Review	http://dx.doi.org/10.1089/tmj.2018.0316		1060
['Ayabakan, Sezgin', 'Bardhan, Indranil', 'Zheng, Zhiqiang Eric']	2021	Triple Aim and the Hospital Readmission Reduction Program	http://dx.doi.org/10.1177/2333392821993704		1061
['Wurm, Franz', 'Walentowska, Wioleta', 'Ernst, Benjamin', 'Severo, Mario Carlo', 'Pourtois, Gilles', 'Steinhauser, Marco']	2021	Task Learnability Modulates Surprise but Not Valence Processing for Reinforcement Learning in Probabilistic Choice Tasks	http://dx.doi.org/10.1162/jocn_a_01777		1062
['Ainge-Allen, Henry W', 'Glanville, Allan R']	2020	Timing it right: the challenge of recipient selection for lung transplantation	http://dx.doi.org/10.21037/atm.2019.11.61		1063
['Vass, Caroline', 'Rigby, Dan', 'Payne, Katherine']	2019	"I Was Trying to Do the Maths": Exploring the Impact of Risk Communication in Discrete Choice Experiments	http://dx.doi.org/10.1007/s40271-018-0326-4		1064
['Feletti, F', 'Mellini, L', 'Pironi, F', 'Carnevale, A', 'Parenti, G C']	2021	Role of the cytopathologist during the procedure of fine-needle aspiration biopsy of thyroid nodules	http://dx.doi.org/10.1186/s13244-021-01053-y		1065
['Alvis-Zakzuk, Nelson J', 'Flórez-Tanus, Álvaro', 'Díaz-Jiménez, Diana', 'Chaparro-Narváez, Pablo', 'Castañeda-Orjuela, Carlos', 'De La Hoz-Restrepo, Fernando', 'Dueñas-Castel, Carmelo', 'Alvis-Guzmán, Nelson R']	2022	How Expensive Are Hospitalizations by COVID-19? Evidence From Colombia	http://dx.doi.org/10.1016/j.vhri.2022.04.005		1066
['Clothier, Wesley', 'Treffalls, John A', 'Tolbert, Preston H', 'Harbin, Zach', 'Yan, Qi', 'Davies, Mark G']	2022	Quality Assessment of Online Resources for Thoracic Outlet Syndrome Patients	http://dx.doi.org/10.1016/j.avsg.2022.04.009		1067
['Fournaise, Anders', 'Lauridsen, Jørgen T', 'Nissen, Søren K', 'Gudex, Claire', 'Bech, Mickael', 'Mejldal, Anna', 'Wiil, Uffe K', 'Rasmussen, Jesper B', 'Kidholm, Kristian', 'Matzen, Lars', 'Espersen, Kurt', 'Andersen-Ranberg, Karen']	2023	Structured decision support to prevent hospitalisations of community-dwelling older adults in Denmark (PATINA): an open-label, stepped-wedge, cluster-randomised controlled trial	http://dx.doi.org/10.1016/S2666-7568(23)00023-5		1068
['Ng, Brenda', 'Chapman, Gwen E', 'Levy-Milne, Ryna', 'Balneaves, Lynda G']	2020	Exploring the dietary choices of Chinese women living with breast cancer in Vancouver, Canada	http://dx.doi.org/10.1007/s00520-020-05666-9		1069
['Carretero-Peña, Selena', 'Calvo Blázquez, Lorenzo', 'Pinilla-Gil, Eduardo']	2019	Estimation of PM(10) Levels and Sources in Air Quality Networks by Digital Analysis of Smartphone Camera Images Taken from Samples Deposited on Filters	http://dx.doi.org/10.3390/s19214791		1070
['Moya, Daniel', 'Aydin, Nuri', 'Yamamoto, Nobuyuki', 'Simone, Juan Pablo', 'Robles, Paul Patiño', 'Tytherleigh-Strong, Graham', 'Gobbato, Bruno', 'Kholinne, Erica', 'Jeon, In-Ho']	2021	Current concepts in anterior glenohumeral instability: diagnosis and treatment	http://dx.doi.org/10.1051/sicotj/2021048		1071
['Bhardwaj, Abhaya', 'Kishore, Shristi', 'Pandey, Dhananjay K']	2022	Artificial Intelligence in Biological Sciences	http://dx.doi.org/10.3390/life12091430		1072
['Huber, Tobias', 'Huettl, Florentine', 'Vradelis, Lukas', 'Lang, Hauke', 'Grimminger, Peter', 'Sommer, Nils', 'Hanke, Laura Isabel']	2023	[Evidence, Availability and Future Visions in Simulation in General and Visceral Surgery]	http://dx.doi.org/10.1055/a-2111-0916		1073
['Ryan, Patrick', 'Preisz, Anne']	2021	Towards a broader concept of wellbeing in evaluating paediatric quality of life	http://dx.doi.org/10.1111/jpc.15773		1074
['Murdeshwar, Himani N', 'Anjum, Fatima']	2024	Hemodialysis	https://www.ncbi.nlm.nih.gov/pubmed/33085443		1075
['Datar, Manasi', 'Burchenal, William', 'Donovan, Michael J', 'Coca, Steven G', 'Wang, Elaine', 'Goss, Thomas F']	2021	Payer budget impact of an artificial intelligence in vitro diagnostic to modify diabetic kidney disease progression	http://dx.doi.org/10.1080/13696998.2021.1960714		1076
['Roydhouse, Jessica K', 'Floden, Lysbeth', 'Tomko, Rachel L', 'Gray, Kevin M', 'Bell, Melanie L']	2021	The estimand framework and its application in substance use disorder clinical trials: a case study	http://dx.doi.org/10.1080/00952990.2021.1976199		1077
['Chawla, Bharti', 'Chawla, Sumit', 'Singh, Harinder', 'Jain, Romesh', 'Arora, Ishan']	2020	Is coronavirus lockdown taking a toll on mental health of medical students? A study using WHOQOL-BREF questionnaire	http://dx.doi.org/10.4103/jfmpc.jfmpc_715_20		1078
['Greyvensteyn, Desiré', 'Walsh, Corinna May', 'Nel, Mariette', 'Jordaan, Elizabeth Margaretha']	2022	Nutrigenomics: Perceptions of South African Dietitians and General Practitioners	http://dx.doi.org/10.1159/000526898		1079
['Tu, Danni', 'Goyal, Manu S', 'Dworkin, Jordan D', 'Kampondeni, Samuel', 'Vidal, Lorenna', 'Biondo-Savin, Eric', 'Juvvadi, Sandeep', 'Raghavan, Prashant', 'Nicholas, Jennifer', 'Chetcuti, Karen', 'Clark, Kelly', 'Robert-Fitzgerald, Timothy', 'Satterthwaite, Theodore D', 'Yushkevich, Paul', 'Davatzikos, Christos', 'Erus, Guray', 'Tustison, Nicholas J', 'Postels, Douglas G', 'Taylor, Terrie E', 'S…	2022	Automated analysis of low-field brain MRI in cerebral malaria	http://dx.doi.org/10.1111/biom.13708		1080
['Normann, Maria', 'Ekerstad, Niklas', 'Angenete, Eva', 'Prytz, Mattias']	2022	Effect of comprehensive geriatric assessment for frail elderly patients operated for colorectal cancer-the colorectal cancer frailty study: study protocol for a randomized, controlled, multicentre trial	http://dx.doi.org/10.1186/s13063-022-06883-9		1081
['Haltigin, Timothy', 'Hauber, Ernst', 'Kminek, Gerhard', 'Meyer, Michael A', 'Agee, Carl B', 'Busemann, Henner', 'Carrier, Brandi L', 'Glavin, Daniel P', 'Hays, Lindsay E', 'Marty, Bernard', 'Pratt, Lisa M', 'Udry, Arya', 'Zorzano, Maria-Paz', 'Beaty, David W', 'Cavalazzi, Barbara', 'Cockell, Charles S', 'Debaille, Vinciane', 'Grady, Monica M', 'Hutzler, Aurore', 'McCubbin, Francis M', 'Regberg,…	2022	Rationale and Proposed Design for a Mars Sample Return (MSR) Science Program	http://dx.doi.org/10.1089/AST.2021.0122		1082
['Clerico, Aldo', 'Zaninotto, Martina', 'Passino, Claudio', 'Aspromonte, Nadia', 'Piepoli, Massimo Francesco', 'Migliardi, Marco', 'Perrone, Marco', 'Fortunato, Antonio', 'Padoan, Andrea', 'Testa, Angelo', 'Dellarole, Franco', 'Trenti, Tommaso', 'Bernardini, Sergio', 'Sciacovelli, Laura', 'Colivicchi, Furio', 'Gabrielli, Domenico', 'Plebani, Mario']	2020	Evidence on clinical relevance of cardiovascular risk evaluation in the general population using cardio-specific biomarkers	http://dx.doi.org/10.1515/cclm-2020-0310		1083
['Smaill, Fiona M', 'Vazquez, Juan C']	2019	Antibiotics for asymptomatic bacteriuria in pregnancy	http://dx.doi.org/10.1002/14651858.CD000490.pub4		1084
['Garcia Santa Cruz, Beatriz', 'Slter, Jan', 'Gomez-Giro, Gemma', 'Saraiva, Claudia', 'Sabate-Soler, Sonia', 'Modamio, Jennifer', 'Barmpa, Kyriaki', 'Schwamborn, Jens Christian', 'Hertel, Frank', 'Jarazo, Javier', 'Husch, Andreas']	2022	Generalising from conventional pipelines using deep learning in high-throughput screening workflows	http://dx.doi.org/10.1038/s41598-022-15623-7		1085
['Hsieh, Chinghui Jean', 'DeJong, Gerben', 'Vita, Michele', 'Zeymo, Alexander', 'Desale, Sameer']	2020	Effect of Outpatient Rehabilitation on Functional Mobility After Single Total Knee Arthroplasty: A Randomized Clinical Trial	http://dx.doi.org/10.1001/jamanetworkopen.2020.16571		1086
['Patterson, Jackie K', 'Neuwahl, Simon', 'Goco, Norman', 'Moore, Janet', 'Goudar, Shivaprasad S', 'Derman, Richard J', 'Hoffman, Matthew', 'Metgud, Mrityunjay', 'Somannavar, Manjunath', 'Kavi, Avinash', 'Okitawutshu, Jean', 'Lokangaka, Adrien', 'Tshefu, Antoinette', 'Bose, Carl L', 'Mwapule, Abigail', 'Mwenechanya, Musaku', 'Chomba, Elwyn', 'Carlo, Waldemar A', 'Chicuy, Javier', 'Figueroa, Leste…	2023	Cost-effectiveness of low-dose aspirin for the prevention of preterm birth: a prospective study of the Global Network for Women's and Children's Health Research	http://dx.doi.org/10.1016/S2214-109X(22)00548-4		1087
['Strobel, Natalie A', 'Bourke, Jenny', 'Leonard, Helen', 'Richardson, Alice', 'Edmond, Karen M', 'McAullay, Daniel']	2019	Assessing the quality, efficiency and usefulness of the Western Australian population-based Intellectual Disability Exploring Answers (IDEA) surveillance system: a surveillance system evaluation	http://dx.doi.org/10.1136/bmjopen-2018-026003		1088
['Phibbs, Claire M', 'Kozhimannil, Katy B', 'Leonard, Stephanie A', 'Lorch, Scott A', 'Main, Elliott K', 'Schmitt, Susan K', 'Phibbs, Ciaran S']	2022	A Comprehensive Analysis of the Costs of Severe Maternal Morbidity	http://dx.doi.org/10.1016/j.whi.2021.12.006		1089
['Bej, Sourav', 'Banerjee, Priyabrata']	2022	"Caught in the Act" @ disruption of A-ET-E process in the recognition of	http://dx.doi.org/10.1016/j.saa.2022.121764		1090
['Puzzolo, Elisa', 'Fleeman, Nigel', 'Lorenzetti, Federico', 'Rubinstein, Fernando', 'Li, Yaojie', 'Xing, Ran', 'Shen, Guofeng', 'Nix, Emily', 'Maden, Michelle', 'Bresnahan, Rebecca', 'Duarte, Rui', 'Abebe, Lydia', 'Lewis, Jessica', 'Williams, Kendra N', 'Adahir-Rohani, Heather', 'Pope, Daniel']	2024	Estimated health effects from domestic use of gaseous fuels for cooking and heating in high-income, middle-income, and low-income countries: a systematic review and meta-analyses	http://dx.doi.org/10.1016/S2213-2600(23)00427-7		1091
['Tseng, Eric K', 'Mukerji, Geetha', 'Weinerman, Adina', 'Fuller, Jonathan', 'McLeod, Anne', 'Wong, Brian M', 'Kuper, Ayelet', 'Stroud, Lynfa S']	2020	Choosing Words Wisely: Residents' Use of Rhetorical Appeals in Conversations About Unnecessary Tests	http://dx.doi.org/10.1097/ACM.0000000000002980		1092
['Scott, Nick', 'Win, Thin Mar', 'Tidhar, Tom', 'Htay, Hla', 'Draper, Bridget', 'Aung, Phyo Thu Zar', 'Xiao, Yinzong', 'Bowring, Anna', 'Kuschel, Christian', 'Shilton, Sonjelle', 'Kyi, Khin Pyone', 'Naing, Win', 'Aung, Khin Sanda', 'Hellard, Margaret']	2021	Hepatitis C elimination in Myanmar: Modelling the impact, cost, cost-effectiveness and economic benefits	http://dx.doi.org/10.1016/j.lanwpc.2021.100129		1093
['Alkhatib, Nimer S', 'Bhattacharjee, Sandipan', 'McBride, Ali', 'Ramos, Kenneth', 'Slack, Marion', 'Erstad, Brian', 'Abraham, Ivo']	2020	Pricing methods in outcome-based contracting: δ4: safety-based pricing	http://dx.doi.org/10.1080/13696998.2020.1815028		1094
['Qin, Yanding', 'Hu, Jinbin', 'Han, Jianda']	2023	A(2)OURSR: Adaptive adjustment based real MRI super-resolution via opinion-unaware measurements	http://dx.doi.org/10.1016/j.compmedimag.2023.102247		1095
['Liverani, Marco', 'Ir, Por', 'Wiseman, Virginia', 'Perel, Pablo']	2021	User experiences and perceptions of health wearables: an exploratory study in Cambodia	http://dx.doi.org/10.1186/s41256-021-00221-3		1096
['Shang, Min', 'Luo, Ji']	2021	The Tapio Decoupling Principle and Key Strategies for Changing Factors of Chinese Urban Carbon Footprint Based on Cloud Computing	http://dx.doi.org/10.3390/ijerph18042101		1097
['Storer, Caroline', 'Daniels, Jaret', 'Xiao, Lei', 'Rossetti, Kristin']	2019	Using Noninvasive Genetic Sampling to Survey Rare Butterfly Populations	http://dx.doi.org/10.3390/insects10100311		1098
['Lai, Xiaozhen', 'Garcia, Cristina', 'Wu, Dan', 'Knoll, Maria Deloria', 'Zhang, Haijun', 'Xu, Tingting', 'Jing, Rize', 'Yin, Zundong', 'Wahl, Brian', 'Fang, Hai']	2022	Estimating national, regional and provincial cost-effectiveness of introducing childhood 13-valent pneumococcal conjugate vaccination in China: a modelling analysis	http://dx.doi.org/10.1016/j.lanwpc.2022.100666		1099
['Kühl, Melf-Jakob', 'Gondwe, Thandile', 'Dhabangi, Aggrey', 'Kwambai, Titus K', 'Mori, Amani T', 'Opoka, Robert', 'John, C Chandy', 'Idro, Richard', 'Ter Kuile, Feiko O', 'Phiri, Kamija S', 'Robberstad, Bjarne']	2022	Economic evaluation of postdischarge malaria chemoprevention in preschool children treated for severe anaemia in Malawi, Kenya, and Uganda: A cost-effectiveness analysis	http://dx.doi.org/10.1016/j.eclinm.2022.101669		1100
['Reichert, Emily', 'Yaesoubi, Reza', 'Rönn, Minttu M', 'Gift, Thomas L', 'Salomon, Joshua A', 'Grad, Yonatan H']	2023	Resistance-minimising strategies for introducing a novel antibiotic for gonorrhoea treatment: a mathematical modelling study	http://dx.doi.org/10.1016/S2666-5247(23)00145-3		1101
['Martin, Guillaume L', 'Atramont, Alice', 'Mazars, Marjorie', 'Tajahmady, Ayden', 'Agamaliyev, Emin', 'Singer, Mervyn', 'Leone, Marc', 'Legrand, Matthieu']	2022	Days Spent at Home and Mortality After Critical Illness: A Cluster Analysis Using Nationwide Data	http://dx.doi.org/10.1016/j.chest.2022.10.008		1102
['Han, Shu-Rong', 'Li, Pei', 'Xiang, Jian-Jun', 'Luo, Xiang-Hua', 'Chen, Chun-Yan']	2020	Does the institutional environment influence corporate social responsibility? Consideration of green investment of enterprises-evidence from China	http://dx.doi.org/10.1007/s11356-020-09559-6		1103
['Brent, Robert J']	2019	Behavioral versus Biological Definitions of Dementia Symptoms: Recognizing that Worthwhile Interventions already Exist	http://dx.doi.org/10.21926/obm.geriatr.1904079		1104
['Celik, Erkan', 'Yucesan, Melih', 'Gul, Muhammet']	2021	Green supplier selection for textile industry: a case study using BWM-TODIM integration under interval type-2 fuzzy sets	http://dx.doi.org/10.1007/s11356-021-13832-7		1105
['Kohlmann, Sebastian', 'Lehmann, Marco', 'Eisele, Marion', 'Braunschneider, Lea-Elena', 'Marx, Gabriella', 'Zapf, Antonia', 'Wegscheider, Karl', 'Härter, Martin', 'König, Hans-Helmut', 'Gallinat, Jürgen', 'Joos, Stefanie', 'Resmark, Gaby', 'Schneider, Antonius', 'Allwang, Christine', 'Szecsenyi, Joachim', 'Nikendei, Christoph', 'Schulz, Sven', 'Brenk-Franz, Katja', 'Scherer, Martin', 'Löwe, Bern…	2020	Depression screening using patient-targeted feedback in general practices: study protocol of the German multicentre GET.FEEDBACK.GP randomised controlled trial	http://dx.doi.org/10.1136/bmjopen-2019-035973		1106
['Sikder, Mustafa', 'Naumova, Elena N', 'Ogudipe, Anthonia O', 'Gomez, Mateo', 'Lantagne, Daniele']	2021	Fecal Indicator Bacteria Data to Characterize Drinking Water Quality in Low-Resource Settings: Summary of Current Practices and Recommendations for Improving Validity	http://dx.doi.org/10.3390/ijerph18052353		1107
['Brakema, Evelyn A', 'van der Kleij, Rianne M J J', 'Poot, Charlotte C', 'An, Pham Le', 'Anastasaki, Marilena', 'Crone, Matty R', 'Hong, Le Huynh Thi Cam', 'Kirenga, Bruce', 'Lionis, Christos', 'Mademilov, Maamed', 'Numans, Mattijs E', 'Oanh, Lê Thi Tu', 'Tsiligianni, Ioanna', 'Sooronbaev, Talant', 'Walusimbi, Simon', 'Williams, Siân', 'Chavannes, Niels H', 'Reis, Ria', 'collaborators, FRESH A I…	2022	Mapping low-resource contexts to prepare for lung health interventions in four countries (FRESH AIR): a mixed-method study	http://dx.doi.org/10.1016/S2214-109X(21)00456-3		1108
['Duffy, Caoimhe', 'Menon, Neil', 'Horak, David', 'Bass, Geoffrey D', 'Talwar, Ruchika', 'Lorenzi, Cara', 'Taing Vo, Christina', 'Chiang, Chienhui', 'Ziemba, Justin B']	2023	Clinicians' Perspectives on Proactive Patient Safety Behaviors in the Perioperative Environment	http://dx.doi.org/10.1001/jamanetworkopen.2023.7621		1109
['Roa, Lina', 'Moeller, Ellie', 'Fowler, Zachary', 'Vaz Ferreira, Rodrigo', 'Mohar, Sebastian', 'Uribe-Leitz, Tarsicio', 'Guilloux, Aline Gil Alves', 'Mohar, Alejandro', 'Riviello, Robert', 'Meara, John G', 'Souza, Jose Emerson Dos Santos', 'Macias, Valeria']	2020	Assessment of diagnostics capacity in hospitals providing surgical care in two Latin American states	http://dx.doi.org/10.1016/j.eclinm.2020.100620		1110
['Okere, Emmanuel Ekene', 'Arendse, Ebrahiema', 'Nieuwoudt, Helene', 'Fawole, Olaniyi Amos', 'Perold, Willem Jacobus', 'Opara, Umezuruike Linus']	2021	Non-Invasive Methods for Predicting the Quality of Processed Horticultural Food Products, with Emphasis on Dried Powders, Juices and Oils: A Review	http://dx.doi.org/10.3390/foods10123061		1111
['Gilligan, Conor', 'Powell, Martine', 'Lynagh, Marita C', 'Ward, Bernadette M', 'Lonsdale, Chris', 'Harvey, Pam', 'James, Erica L', 'Rich, Dominique', 'Dewi, Sari P', 'Nepal, Smriti', 'Croft, Hayley A', 'Silverman, Jonathan']	2021	Interventions for improving medical students' interpersonal communication in medical consultations	http://dx.doi.org/10.1002/14651858.CD012418.pub2		1112
['LaPorte, Philip', 'Nowak, Martin A']	2023	A geometric process of evolutionary game dynamics	http://dx.doi.org/10.1098/rsif.2023.0460		1113
['Dixon, Josie', 'Lorenz-Dant, Klara', 'Stubbs, Edmund', 'Harrison Dening, Karen', 'Mostaghim, Manna', 'Casson, Daniel']	2023	Registered care home managers' experiences of responding to the national care home visiting guidance in England during the Covid-19 pandemic; a multi-method qualitative study	http://dx.doi.org/10.1186/s12877-023-03935-w		1114
['Fang, Qunli', 'Li, Zao']	2022	Cultural ecology cognition and heritage value of huizhou traditional villages	http://dx.doi.org/10.1016/j.heliyon.2022.e12627		1115
['Ahmedov, Shahin', 'Amirjanov, Adil']	2021	Genetic-fuzzy logic model for a non-invasive measurement of a stroke volume	http://dx.doi.org/10.1016/j.cmpb.2021.106046		1116
['Thiruvenkatarajan, Venkatesan', 'Dharmalingam, Ashok', 'Arenas, Gilberto', 'Wahba, Medhat', 'Steiner, Reinhard', 'Kadam, Vasanth Rao', 'Tran, Andre', 'Currie, John', 'Van Wijk, Roelof', 'Quail, Anthony', 'Ludbrook, Guy']	2020	High-flow nasal cannula versus standard oxygen therapy assisting sedation during endoscopic retrograde cholangiopancreatography in high risk cases (OTHER): study protocol of a randomised multicentric trial	http://dx.doi.org/10.1186/s13063-020-04378-z		1117
['Avramović, Petra', 'Rietdijk, Rachael', 'Kenny, Belinda', 'Power, Emma', 'Togher, Leanne']	2023	Developing a Digital Health Intervention for Conversation Skills After Brain Injury (convers-ABI-lity) Using a Collaborative Approach: Mixed Methods Study	http://dx.doi.org/10.2196/45240		1118
['Holm, Jürgen', 'Kammermann, Fabian', 'Noser, Philipp', 'Sariyar, Murat', 'Bürkle, Thomas']	2019	Streamlining Hospital IT - Improving the Admission Process	https://www.ncbi.nlm.nih.gov/pubmed/30923271		1119
['Tordrup, David', 'Smith, Robert', 'Kamenov, Kaloyan', 'Bertram, Melanie Y', 'Green, Nathan', 'Chadha, Shelly', 'group, W H O HEAR']	2022	Global return on investment and cost-effectiveness of WHO's HEAR interventions for hearing loss: a modelling study	http://dx.doi.org/10.1016/S2214-109X(21)00447-2		1120
['Ferreira, Ricardo J O', 'Welsing, Paco M J', 'Jacobs, Johannes W G', 'Gossec, Laure', 'Ndosi, Mwidimi', 'Machado, Pedro M', 'van der Heijde, Désirée', 'Da Silva, Jose A P']	2020	Revisiting the use of remission criteria for rheumatoid arthritis by excluding patient global assessment: an individual meta-analysis of 5792 patients	http://dx.doi.org/10.1136/annrheumdis-2020-217171		1121
['Amoakoh, Hannah Brown', 'Klipstein-Grobusch, Kerstin', 'Agyepong, Irene Akua', 'Zuithoff, Nicolaas P A', 'Amoakoh-Coleman, Mary', 'Kayode, Gbenga A', 'Sarpong, Charity', 'Reitsma, Johannes B', 'Grobbee, Diederick E', 'Ansah, Evelyn K']	2019	The effect of an mHealth clinical decision-making support system on neonatal mortality in a low resource setting: A cluster-randomized controlled trial	http://dx.doi.org/10.1016/j.eclinm.2019.05.010		1122
['Chen, Simiao', 'Kuhn, Michael', 'Prettner, Klaus', 'Yu, Fengyun', 'Yang, Ting', 'Bärnighausen, Till', 'Bloom, David E', 'Wang, Chen']	2023	The global economic burden of chronic obstructive pulmonary disease for 204 countries and territories in 2020-50: a health-augmented macroeconomic modelling study	http://dx.doi.org/10.1016/S2214-109X(23)00217-6		1123
['Arruda, Gustavo Viani', 'Lourenção, Marina', 'de Oliveira, Jorge Henrique Caldeira', 'Galendi, Julia Simões Correa', 'Jacinto, Alexandre Arthur']	2022	Cost-effectiveness of stereotactic body radiotherapy versus conventional radiotherapy for the treatment of surgically ineligible stage I non-small cell lung cancer in the Brazilian public health system	http://dx.doi.org/10.1016/j.lana.2022.100329		1124
['Rosadas, Carolina', 'Senna, Kátia', 'da Costa, Milene', 'Assone, Tatiane', 'Casseb, Jorge', 'Nukui, Youko', 'Cook, Lucy', 'Mariano, Lívia', 'Galvão Castro, Bernardo', 'Rios Grassi, Maria Fernanda', 'Penalva de Oliveira, Augusto Cesar', 'Caterino-de-Araujo, Adele', 'Malik, Bassit', 'Boa-Sorte, Ney', 'Peixoto, Paula', 'Puccioni-Sohler, Marzia', 'Santos, Marisa', 'Taylor, Graham Philip']	2023	Economic analysis of antenatal screening for human T-cell lymphotropic virus type 1 in Brazil: an open access cost-utility model	http://dx.doi.org/10.1016/S2214-109X(23)00065-7		1125
['Reilly, Charles C', 'Bristowe, Katherine', 'Roach, Anna', 'Maddocks, Matthew', 'Higginson, Irene J']	2022	"You can do it yourself and you can do it at your convenience": internet accessibility and willingness of people with chronic breathlessness to use an internet-based breathlessness self-management intervention during the COVID-19 pandemic	http://dx.doi.org/10.1183/23120541.00557-2021		1126
['Kraiss, Jannis', 'Viechtbauer, Wolfgang', 'Black, Nicola', 'Johnston, Marie', 'Hartmann-Boyce, Jamie', 'Eisma, Maarten', 'Javornik, Neza', 'Bricca, Alessio', 'Michie, Susan', 'West, Robert', 'de Bruin, Marijn']	2023	Estimating the true effectiveness of smoking cessation interventions under variable comparator conditions: A systematic review and meta-regression	http://dx.doi.org/10.1111/add.16222		1127
['Halberg, Nina', 'Assafi, Lone', 'Kammersgård, Gitte', 'Jensen, Pia Søe']	2020	"Wow I had no idea"-How job rotation is experienced by nurses caring for elective orthopaedic patients: A qualitative study	http://dx.doi.org/10.1111/jocn.15157		1128
['Aruväli, Tanel', 'De Marchi, Matteo', 'Rauch, Erwin']	2023	Analysis of quantitative metrics for assessing resilience of human-centered CPPS workstations	http://dx.doi.org/10.1038/s41598-023-29735-1		1129
['Liu, Pingkuo', 'Zhao, Ruiqi', 'Han, Xue']	2023	Assessing the influence of energy transition on economic-social growth: the case of China	http://dx.doi.org/10.1007/s11356-023-29009-3		1130
['Wen, Yuanzhang']	2022	Analysis of Regional Economy Development on Local Environmental Protection and Natural Resources Utilization from the Perspective of Big Data	http://dx.doi.org/10.1155/2022/9461377		1131
['Zhang, Lei', 'Liu, Hanting', 'Zou, Zhuoru', 'Su, Shu', 'Ong, Jason J', 'Ji, Fanpu', 'Cui, Fuqiang', 'Chan, Po-Lin', 'Ning, Qin', 'Li, Rui', 'Shen, Mingwang', 'Fairley, Christopher K', 'Liu, Lan', 'Seto, Wai-Kay', 'Wong, William C W']	2023	Shared-care models are highly effective and cost-effective for managing chronic hepatitis B in China: reinterpreting the primary care and specialty divide	http://dx.doi.org/10.1016/j.lanwpc.2023.100737		1132
['Hassan, Muhammad Salman', 'Ali, Yousaf', 'Petrillo, Antonella', 'De Felice, Fabio']	2023	Risk assessment of circular economy practices in construction industry of Pakistan	http://dx.doi.org/10.1016/j.scitotenv.2023.161418		1133
['Hustinx, Roland']	2019	Physician centred imaging interpretation is dying out - why should I be a nuclear medicine physician?	http://dx.doi.org/10.1007/s00259-019-04371-y		1134
['Dixit, Jyoti', 'Prinja, Shankar', 'Jyani, Gaurav', 'Bahuguna, Pankaj', 'Gupta, Ankur', 'Vijayvergiya, Rajesh', 'Kumar, Rajesh']	2023	Evaluating efficiency and equity of prevention and control strategies for rheumatic fever and rheumatic heart disease in India: an extended cost-effectiveness analysis	http://dx.doi.org/10.1016/S2214-109X(22)00552-6		1135
['Bearden, Trudy', 'Ratcliffe, Hannah L', 'Sugarman, Jonathan R', 'Bitton, Asaf', 'Anaman, Leonard Abbam', 'Buckle, Gilbert', 'Cham, Momodou', 'Chong Woei Quan, Diane', 'Ismail, Fatanah', 'Jargalsaikhan, Badarch', 'Lim, Wujung', 'Mohammad, Nik Mazlina', 'Morrison, Isaac C N', 'Norov, Bolormaa', 'Oh, Juhwan', 'Riimaadai, Gandiimaa', 'Sararaks, Sondi', 'Hirschhorn, Lisa R']	2019	Empanelment: A foundational component of primary health care	http://dx.doi.org/10.12688/gatesopenres.13059.1		1136
['Melson, Eka', 'Davitadze, Meri', 'Malhotra, Kashish', 'group, PCOS SEva working', 'Mousa, Aya', 'Teede, Helena', 'Boivin, Jacky', 'Thondan, Mala', 'Tay, Chau Thien', 'Kempegowda, Punith']	2023	A systematic review of models of care for polycystic ovary syndrome highlights the gap in the literature, especially in developing countries	http://dx.doi.org/10.3389/fendo.2023.1217468		1137
['Nugroho, Avilia Kusumaputeri', 'Shioda, Shigeo', 'Kim, Taewoon']	2023	Optimal Resource Provisioning and Task Offloading for Network-Aware and Federated Edge Computing	http://dx.doi.org/10.3390/s23229200		1138
["O'Doherty, Lorna", 'Carter, Grace', 'Lutman-White, Eleanor', 'Caswell, Rachel', 'Jackson, Louise J', 'Feder, Gene', 'Heron, Jon', 'Morris, Richard', 'Brown, Katherine']	2022	Multi-disciplinary Evaluation of Sexual Assault Referral Centres (SARCs) for better Health (MESARCH): protocol for a 1-year cohort study examining health, well-being and cost outcomes in adult survivors of sexual assault attending SARCs in England	http://dx.doi.org/10.1136/bmjopen-2021-057449		1139
['Buskmiller, Cara', 'Ho, Stephanie', 'Chen, Michelle', 'Gants, Shavonia', 'Crowe, Ellen', 'Lopez, Suzanne']	2022	Patient-centered perinatal palliative care: family birth plans, outcomes, and resource utilization in a diverse cohort	http://dx.doi.org/10.1016/j.ajogmf.2022.100725		1140
['Delphia, Casey M', "O'Neill, Kevin M", 'Burkle, Laura A']	2019	Wildflower Seed Sales as Incentive for Adopting Flower Strips for Native Bee Conservation: A Cost-Benefit Analysis	http://dx.doi.org/10.1093/jee/toz191		1141
['Mikropoulos, Christos', 'Saxby, Helen', 'Boussios, Stergios']	2023	Prostate cancer-what about oligometastatic disease and stereotactic ablative radiotherapy?-a narrative review	http://dx.doi.org/10.21037/apm-22-828		1142
['Mulders, Marjolein A M', 'Walenkamp, Monique M J', 'van Dieren, Susan', 'Goslings, J Carel', 'Schep, Niels W L', 'Collaborators, VIPER Trial']	2020	Volar Plate Fixation in Adults with a Displaced Extra-Articular Distal Radial Fracture Is Cost-Effective	http://dx.doi.org/10.2106/JBJS.19.00597		1143
['Ruiz, Juan Ignacio', 'Singh, Gagandeep', 'Erck, Mckenna', 'Geng, Yimin', 'Suarez-Almazor, Maria E', 'Lopez-Olivo, Maria A']	2022	Quality and content evaluation of websites with information about immune checkpoint inhibitors: An environmental scan	http://dx.doi.org/10.1371/journal.pone.0275676		1144
['Szaj, Wiesław', 'Fudali, Paweł', 'Wojnarowska, Wiktoria', 'Miechowicz, Sławomir']	2021	Mechatronic Anti-Collision System for Electric Wheelchairs Based on 2D LiDAR Laser Scan	http://dx.doi.org/10.3390/s21248461		1145
['Hewamana, Saman', 'Kandabadage, Lakmali', 'Skandarajah, Thurairajah', 'Peiris, Natasha', 'Abeyaratne, Sobitha', 'Arseculeratne, Gehan', 'Perera, Eranga', 'Harischandra, Mahesh', 'Wijewickrama, Ananda', 'Somasundaram, Gnani', 'Srinivasan, Vadivelu', 'Somiah, Surjit', 'Jayawardena, Priyankara', 'Wadanamby, Rohini', 'Galagoda, Geethani', 'Jayasinghe, Chathuri', 'De Silva, Chandu', 'Munasinghe, San…	2021	Applicability of protocols from high-income countries in a resource limited setting; real world data of histopathology, clinical features and long-term outcome of Hodgkin Lymphoma in Sri Lanka	http://dx.doi.org/10.1016/j.eclinm.2021.100998		1146
['Kouemo Motse, Dorgelesse F', 'Nsagha, Dickson Shey', 'Adiogo, Dieudonné', 'Kojom Foko, Loick P', 'Teyim, Pride M', 'Chichom-Mefire, Alain', 'Nguedia Assob, Jules C']	2020	Tuberculosis Chemotherapy Outcome in the Littoral Region of Cameroon: A Meta-analysis of Treatment Success Rate between 2014 and 2016	http://dx.doi.org/10.1155/2020/8298291		1147
['Nanavati, Mruga', 'Saenz, Stephen', 'Swayne, Kiersten', 'Carek, Peter']	2020	The Golden Letter: Innovation Collaboration to Reduce Avoidable Hospital Admissions	http://dx.doi.org/10.3122/jabfm.2020.06.200077		1148
['Cheng, Qinglu', 'Poynten, I Mary', 'Jin, Fengyi', 'Grulich, Andrew', 'Ong, Jason J', 'Hillman, Richard J', 'Hruby, George', 'Howard, Kirsten', 'Newall, Anthony', 'Boettiger, David C']	2023	Cost-effectiveness of screening and treating anal pre-cancerous lesions among gay, bisexual and other men who have sex with men living with HIV	http://dx.doi.org/10.1016/j.lanwpc.2022.100676		1149
['Swanton, Thomas B', 'Tsang, Stephanie', 'Collard, Sharon B', 'Garbarino, Ellen', 'Gainsbury, Sally M']	2023	Cashless gambling: Qualitative analysis of consumer perspectives regarding the harm minimization potential of digital payment systems for electronic gaming machines	http://dx.doi.org/10.1037/adb0000962		1150
['Hamid, Syed Abdul', 'Khanam, Moriam', 'Azim, Md Ragaul', 'Islam, Md Sirajul']	2021	Health insurance for university students in Bangladesh: A novel experiment	http://dx.doi.org/10.1002/hsr2.382		1151
['Michael Moores, B']	2020	On the justification of justification in radiation protection - legal and sociological considerations	http://dx.doi.org/10.1016/j.radi.2020.10.007		1152
['Herrero, Carolina', 'de la Fuente, Alexandre', 'Casas-Arozamena, Carlos', 'Sebastian, Victor', 'Prieto, Martin', 'Arruebo, Manuel', 'Abalo, Alicia', 'Colás, Eva', 'Moreno-Bueno, Gema', 'Gil-Moreno, Antonio', 'Vilar, Ana', 'Cueva, Juan', 'Abal, Miguel', 'Muinelo-Romay, Laura']	2019	Extracellular Vesicles-Based Biomarkers Represent a Promising Liquid Biopsy in Endometrial Cancer	http://dx.doi.org/10.3390/cancers11122000		1153
['Adler, Matthew D', 'Ferranna, Maddalena', 'Hammitt, James K', 'Treich, Nicolas']	2020	Fair innings? The utilitarian and prioritarian value of risk reduction over a whole lifetime	http://dx.doi.org/10.1016/j.jhealeco.2020.102412		1154
['Bogarín, Roberto', 'Richmond, Erick', 'Rogol, Alan D']	2020	A new approach to the diagnosis of short stature	http://dx.doi.org/10.23736/S0026-4946.20.05835-1		1155
['Yang, Jian', 'Ban, Xiaojuan', 'Xing, Chunxiao']	2019	Using Greedy Random Adaptive Procedure to Solve the User Selection Problem in Mobile Crowdsourcing	http://dx.doi.org/10.3390/s19143158		1156
['Chi, Primus Che', 'Owino, Esther Awuor', 'Jao, Irene', 'Bejon, Philip', 'Kapulu, Melissa', 'Marsh, Vicki', 'Kamuya, Dorcas']	2022	Ethical considerations around volunteer payments in a malaria human infection study in Kenya: an embedded empirical ethics study	http://dx.doi.org/10.1186/s12910-022-00783-y		1157
['Cruz, Sebastian A', 'Castillo, Hector', 'Chintapalli, Ravi Theja V', 'Adams, Olufemi E', 'Morgan, Vince K', 'Koh, Jason L', 'Lee, Michael J', 'Shi, Lewis L']	2020	The Clinical Utility of Additional Axillary and Velpeau Radiographs in the Evaluation of Suspected Shoulder Trauma	http://dx.doi.org/10.1097/BOT.0000000000001760		1158
['Kattini, Ribal', 'Kelly, Len', 'Hummelen, Ruben']	2023	Systematic review of the use of metformin compared to insulin for the management of gestational diabetes: Implications for low-resource settings	http://dx.doi.org/10.4103/cjrm.cjrm_40_22		1159
['Olofsson, P T', 'Aspelin, P', 'Bohlin, J', 'Blomqvist, L']	2019	The impact of contracts on outsourcing computed tomography examinations from a Swedish public university hospital to a private radiology unit	http://dx.doi.org/10.1016/j.radi.2018.12.014		1160
['Cecchetto, Martina', 'Peruzza, Luca', 'Giubilato, Elisa', 'Bernardini, Ilaria', 'Rovere, Giulia Dalla', 'Marcomini, Antonio', 'Regoli, Francesco', 'Bargelloni, Luca', 'Patarnello, Tomaso', 'Semenzin, Elena', 'Milan, Massimo']	2023	An innovative index to incorporate transcriptomic data into weight of evidence approaches for environmental risk assessment	http://dx.doi.org/10.1016/j.envres.2023.115745		1161
['Pleșoianu, Florin Alexandru', 'Pleșoianu, Carmen Elena', 'Bararu Bojan, Iris', 'Bojan, Andrei', 'Țăruș, Andrei', 'Tinică, Grigore']	2022	Concept, Design, and Early Prototyping of a Low-Cost, Minimally Invasive, Fully Implantable Left Ventricular Assist Device	http://dx.doi.org/10.3390/bioengineering9050201		1162
['Barr-Walker, Jill', 'Jayaweera, Ruvani T', 'Ramirez, Ana Maria', 'Gerdts, Caitlin']	2019	Experiences of women who travel for abortion: A mixed methods systematic review	http://dx.doi.org/10.1371/journal.pone.0209991		1163
['Ombelet, Willem', 'Van Blerkom, Jonathan', 'Bruckers, Liesbeth', 'Dhont, Nathalie', 'Nargund, Geeta', 'Campo, Rudi']	2023	Promising Perinatal Outcome after Using a Simplified Low-Cost IVF Culture System Specifically Designed for Resource-Poor Countries	http://dx.doi.org/10.3390/jcm12062264		1164
['Dahal, Chetana', 'Wawro, Nina', 'Meisinger, Christa', 'Breuninger, Taylor A', 'Thorand, Barbara', 'Rathmann, Wolfgang', 'Koenig, Wolfgang', 'Hauner, Hans', 'Peters, Annette', 'Linseisen, Jakob']	2022	Optimized Metabotype Definition Based on a Limited Number of Standard Clinical Parameters in the Population-Based KORA Study	http://dx.doi.org/10.3390/life12101460		1165
['Engelhardt, Monika', 'Ihorst, Gabriele', 'Schumacher, Martin', 'Rassner, Michael', 'Gengenbach, Laura', 'Möller, Mandy', 'Shoumariyeh, Khalid', 'Neubauer, Jakob', 'Farthmann, Juliane', 'Herget, Georg', 'Wäsch, Ralph']	2021	Multidisciplinary tumor boards and their analyses: the yin and yang of outcome measures	http://dx.doi.org/10.1186/s12885-021-07878-6		1166
['Wang, Ping', 'Chen, Rui']	2023	Share repurchase and the cost of capital: Discussion on the nature of share repurchase of Chinese listed companies	http://dx.doi.org/10.1371/journal.pone.0292171		1167
['Kurtović, Tihana', 'Brgles, Marija', 'Balija, Maja Lang', 'Steinberger, Stephanie', 'Sviben, Dora', 'Marchetti-Deschmann, Martina', 'Halassy, Beata']	2020	Streamlined downstream process for efficient and sustainable (Fab')(2) antivenom preparation	http://dx.doi.org/10.1590/1678-9199-jvatitd-2020-0025		1168
['Gangiredla, Jayanthi', 'Rand, Hugh', 'Benisatto, Daniel', 'Payne, Justin', 'Strittmatter, Charles', 'Sanders, Jimmy', 'Wolfgang, William J', 'Libuit, Kevin', 'Herrick, James B', 'Prarat, Melanie', 'Toro, Magaly', 'Farrell, Thomas', 'Strain, Errol']	2021	GalaxyTrakr: a distributed analysis tool for public health whole genome sequence data accessible to non-bioinformaticians	http://dx.doi.org/10.1186/s12864-021-07405-8		1169
['Bekele, Bayu Begashaw', 'Bogale, Biruk', 'Negash, Samuel', 'Tesfaye, Melkamsew', 'Getachew, Dawit', 'Weldekidan, Fekede', 'Yosef, Tewodros']	2021	Public health interventions on prescription redemptions and secondary medication adherence among type 2 diabetes patients: systematic review and meta-analysis of randomized controlled trials	http://dx.doi.org/10.1007/s40200-021-00878-0		1170
['Martin-Krumm, Charles', 'Tarquinio, Cyril', 'Tarquinio, Camille']	2020	[Optimism and COVID-19: A resource to support people in confinement?]	http://dx.doi.org/10.1016/j.amp.2020.06.004		1171
['Scali, Salvatore', 'Wanhainen, Anders', 'Neal, Dan', 'Debus, Sebastian', 'Mani, Kevin', 'Behrendt, Christian-Alexander', "D'Oria, Mario", 'Stone, David']	2023	Conflicting European and North American Society Abdominal Aortic Aneurysm (AAA) Volume Guidelines Differentially Discriminate Peri-operative Mortality After Elective Open AAA Repair	http://dx.doi.org/10.1016/j.ejvs.2023.08.027		1172
['Suranigi, Shishir Murugharaj', 'Ramya, S R', 'Sheela Devi, C', 'Kanungo, Reba', 'Najimudeen, Syed']	2021	Risk factors, bacteriological profile and outcome of surgical site infections following orthopaedic surgery	http://dx.doi.org/10.18502/ijm.v13i2.5976		1173
['Huang, Lizhen', 'Zhang, Yixiang', 'Hong, Zhenjie', 'Xu, Xu']	2022	Influencing factors on ecological efficiency: Based on 11 cities in Zhejiang Province, China	http://dx.doi.org/10.1002/ieam.4610		1174
['Renfrew, D', 'Vasilaki, V', 'Nika, E', 'Harris, E', 'Katsou, E']	2023	Tracing wastewater resources: Unravelling the circularity of waste using source, destination, and quality analysis	http://dx.doi.org/10.1016/j.watres.2023.120901		1175
['Abdou, Aalaa M', 'Kandil, Sahar K', 'Yassin, Mohamed', 'Atef, Mohamed', 'El-Yamani, Sali A', 'Abdelaziz, Ahmed H']	2022	Impact of COVID-19 pandemic on cancer care: A cross-sectional study of Egyptian patients' perspectives and concerns	http://dx.doi.org/10.1016/j.jcpo.2022.100359		1176
['Gram, Emma Grundtvig', 'Brodersen, John', 'Haase, Christoffer Bjerre', 'Martiny, Frederik', 'Kusta, Olsi', 'Damhus, Christina Sadolin']	2021	Re: Hofmann et al. Overdiagnosis, one concept, three perspectives, and a model	http://dx.doi.org/10.1007/s10654-021-00773-1		1177
['McVicar, Jason A', 'Hoang-Nguyen, Jenny', "O'Shea, Justine", 'Champion, Caitlin', 'Sheffield, Chelsey', 'Allen, Jean', 'Kimmaliardjuk, Donna May', 'Poon, Alana', 'Bould, M Dylan', 'Nickerson, Jason W', 'Caron, Nadine R', 'McIsaac, Daniel I']	2022	Postoperative outcomes for Nunavut Inuit at a Canadian quaternary care centre: a retrospective cohort study	http://dx.doi.org/10.9778/cmajo.20210108		1178
['Murillo-Escobar, Miguel Angel', 'Meranza-Castillón, Manuel Omar', 'López-Gutiérrez, Rosa Martha', 'Cruz-Hernández, César']	2019	Suggested Integral Analysis for Chaos-Based Image Cryptosystems	http://dx.doi.org/10.3390/e21080815		1179
['Maiba, John', 'Singh, Neha S', 'Cassidy, Rachel', 'Mtei, Gemini', 'Borghi, Josephine', 'Kapologwe, Ntuli A', 'Binyaruka, Peter']	2024	Assessment of strategic healthcare purchasing and financial autonomy in Tanzania: the case of results-based financing and health basket fund	http://dx.doi.org/10.3389/fpubh.2023.1260236		1180
['Łucarz, Mariusz', 'Dereń, Michał']	2023	Thermal Regeneration of Spent Sand with Furfuryl Binder from an Ecological and Economic Point of View	http://dx.doi.org/10.3390/ma16227102		1181
['Gupta, Vikas S', 'Meier, Jennie', 'Nunez, Johanna H', 'Abdelfattah, Kareem R', 'Balentine, Courtney', 'Zeh, Herb J', 'Carlson, Deborah', 'Levi, Benjamin']	2021	How We Did It: Implementing a Trainee-Focused Surgical Research Curriculum and Infrastructure	http://dx.doi.org/10.1016/j.jsurg.2021.07.010		1182
['Holster, Tuukka', 'Ji, Shaoxiong', 'Marttinen, Pekka']	2024	Risk adjustment for regional healthcare funding allocations with ensemble methods: an empirical study and interpretation	http://dx.doi.org/10.1007/s10198-023-01656-w		1183
['Wysocki, Tomasz']	2023	The delusive benefit of the doubt	http://dx.doi.org/10.1016/j.shpsa.2023.05.001		1184
['Mountain, Gail A', 'Cooper, Cindy L', 'Wright, Jessica', 'Walters, Stephen J', 'Lee, Ellen', 'Craig, Claire', 'Berry, Katherine', 'Sprange, Kirsty', 'Young, Tracey', 'Moniz-Cook, Esme', 'Dening, Tom', 'Loban, Amanda', 'Turton, Emily', 'Beresford-Dent, Jules', 'Thomas, Benjamin D', 'Thompson, Benjamin J', 'Young, Emma L']	2022	The Journeying through Dementia psychosocial intervention versus usual care study: a single-blind, parallel group, phase 3 trial	http://dx.doi.org/10.1016/S2666-7568(22)00059-9		1185
['Khan, Nikhat', 'Das, Aparup']	2022	Time for Isoniazid Pharmacogenomic-Guided Therapy of Tuberculosis Based on NAT2 Acetylation Profiles in India	http://dx.doi.org/10.1007/s13318-022-00764-x		1186
['Hiremath, Jagdish', 'Mohan, J C', 'Hazra, Prakash', 'Sawhney, Jp S', 'Mehta, Ashwani', 'Shetty, Sadanand', 'Oomman, Abraham', 'Shah, Mahesh K', 'Bantwal, Ganapathi', 'Agarwal, Rajeev', 'Karnik, Rajiv', 'Jain, Peeyush', 'Ray, Saumitra', 'Das, Sambit', 'Jadhao, Vibhuti', 'Suryawanshi, Sachin', 'Barkate, Hanmant']	2023	Bempedoic Acid for Lipid Management in the Indian Population: An Expert Opinion	http://dx.doi.org/10.7759/cureus.35395		1187
['Høgh, Annette', 'Lindholt, Jes Sanddal', 'Søgaard, Rikke', 'Refsgaard, Jens', 'Svenstrup, Dorte', 'Moeslund, Niels-Jørgen', 'Bredsgaard, Mette', 'Dahl, Marie']	2023	Protocol for a cohort study to evaluate the effectiveness and cost-effectiveness of general population screening for cardiovascular disease: the Viborg Screening Programme (VISP)	http://dx.doi.org/10.1136/bmjopen-2022-063335		1188
['Humphrey, Toby', 'Davids, Mogamat Razeen', 'Chothia, Mogamat-Yazied', 'Pecoits-Filho, Roberto', 'Pollock, Carol', 'James, Glen']	2021	How common is hyperkalaemia? A systematic review and meta-analysis of the prevalence and incidence of hyperkalaemia reported in observational studies	http://dx.doi.org/10.1093/ckj/sfab243		1189
['López, Juan Manuel', 'Alonso, Jesús', 'Asensio, César', 'Pavón, Ignacio', 'Gascó, Luis', 'de Arcas, Guillermo']	2020	A Digital Signal Processor Based Acoustic Sensor for Outdoor Noise Monitoring in Smart Cities	http://dx.doi.org/10.3390/s20030605		1190
['Kang, Ji-Hoon', 'Ji, Yun-Ho', 'Baek, Woo-Yeul', 'Byon, Kevin K']	2020	Structural Relationship among Physical Self-Efficacy, Psychological Well-Being, and Organizational Citizenship Behavior among Hotel Employees: Moderating Effects of Leisure-Time Physical Activity	http://dx.doi.org/10.3390/ijerph17238856		1191
['Alqahtani, Khaled A', 'Gerlis, Charlotte', 'Nolan, Claire M', 'Gardiner, Nikki', 'Szczepura, Ala', 'Man, William', 'Singh, Sally J', 'Houchen-Wolloff, Linzy']	2022	SPACE FOR COPD delivered as a maintenance programme on pulmonary rehabilitation discharge: protocol of a randomised controlled trial evaluating the long-term effects on exercise tolerance and mental well-being	http://dx.doi.org/10.1136/bmjopen-2021-055513		1192
['Ghabcha, Mona', 'Sutton, Gerard', 'Petsoglou, Con', 'Treloggen, Jane', 'Lawless, Michael', 'Chan, Colin', 'Hodge, Chris']	2020	Donation of discarded ocular tissue in patients undergoing SMILE laser refractive surgery: developing appropriate guidelines	http://dx.doi.org/10.1007/s10561-020-09850-3		1193
['Gorji, Hossein', 'Arnoldini, Markus', 'Jenny, David F', 'Hardt, Wolf-Dietrich', 'Jenny, Patrick']	2021	Smart investment of virus RNA testing resources to enhance Covid-19 mitigation	http://dx.doi.org/10.1371/journal.pone.0259018		1194
['Shappell, Claire N', 'Klompas, Michael', 'Rhee, Chanu']	2020	Surveillance Strategies for Tracking Sepsis Incidence and Outcomes	http://dx.doi.org/10.1093/infdis/jiaa102		1195
['Dunphy, Emma', 'Gardner, Elizabeth C']	2020	Telerehabilitation to Address the Rehabilitation Gap in Anterior Cruciate Ligament Care: Survey of Patients	http://dx.doi.org/10.2196/19296		1196
['Reissmann, Marcella', 'Storms, Anna', 'Woopen, Christiane']	2021	Individual values and spirituality and their meaning for affective well-being and engagement with life in very old age	http://dx.doi.org/10.1007/s00391-021-01974-9		1197
['Farragher, Janine F', 'Polatajko, Helene J', 'McEwen, Sara', 'Jassal, Sarbjit V']	2020	A Proof-of-Concept Investigation of an Energy Management Education Program to Improve Fatigue and Life Participation in Adults on Chronic Dialysis	http://dx.doi.org/10.1177/2054358120916297		1198
['Abahuje, Egide', 'Johnson, Julie', 'Halverson, Amy', 'Stulberg, Jonah J']	2022	Intraoperative Assessment of Non-Technical Skills for Surgeons (NOTSS) and Qualitative Description of their Effects on Intraoperative Performance	http://dx.doi.org/10.1016/j.jsurg.2022.04.010		1199
['Cloud, Corinne', 'Fong, Bronson', 'Bloise, Christopher', 'Leonardi, Claudia', 'Krause, Peter C', 'Lee, Olivia C']	2022	Advantages of a Dedicated Orthopaedic Trauma Operating Room for Diaphyseal Femur Fractures	http://dx.doi.org/10.1097/BOT.0000000000002319		1200
['Nixon, Jane', 'Smith, Isabelle L', 'Brown, Sarah', 'McGinnis, Elizabeth', 'Vargas-Palacios, Armando', 'Nelson, E Andrea', 'Coleman, Susanne', 'Collier, Howard', 'Fernandez, Catherine', 'Gilberts, Rachael', 'Henderson, Valerie', 'Muir, Delia', 'Stubbs, Nikki', 'Walker, Kay', 'Wilson, Lyn', 'Hulme, Claire']	2019	Pressure Relieving Support Surfaces for Pressure Ulcer Prevention (PRESSURE 2): Clinical and Health Economic Results of a Randomised Controlled Trial	http://dx.doi.org/10.1016/j.eclinm.2019.07.018		1201
['Scholz, Stefan', 'Nichols, John W', 'Escher, Beate I', 'Ankley, Gerald T', 'Altenburger, Rolf', 'Blackwell, Brett', 'Brack, Werner', 'Burkhard, Lawrence', 'Collette, Timothy W', 'Doering, Jon A', 'Ekman, Drew', 'Fay, Kellie', 'Fischer, Fabian', 'Hackermüller, Jörg', 'Hoffman, Joel C', 'Lai, Chih', 'Leuthold, David', 'Martinovic-Weigelt, Dalma', 'Reemtsma, Thorsten', 'Pollesch, Nathan', 'Schroed…	2022	The Eco-Exposome Concept: Supporting an Integrated Assessment of Mixtures of Environmental Chemicals	http://dx.doi.org/10.1002/etc.5242		1202
['de Vries, Pauline L M', 'Deneux-Tharaux, Catherine', 'Baud, David', 'Chen, Kenneth K', 'Donati, Serena', 'Goffinet, Francois', 'Knight, Marian', "D'Souzah, Rohan", 'Sueters, Marieke', 'van den Akker, Thomas']	2023	Postpartum haemorrhage in high-resource settings: Variations in clinical management and future research directions based on a comparative study of national guidelines	http://dx.doi.org/10.1111/1471-0528.17551		1203
['Dalle Grave, Riccardo']	2020	Severe and enduring anorexia nervosa: No easy solutions	http://dx.doi.org/10.1002/eat.23295		1204
['Lans, Jonathan', 'Westenberg, Ritsaart F', 'Verhiel, Svenna H W L', 'Garg, Rohit', 'Jupiter, Jesse B', 'Chen, Neal C']	2021	An Economic Analysis of Direct Costs of Distal Radius Fixation and the Implications of a Disposable Distal Radius Kit	http://dx.doi.org/10.1097/BOT.0000000000002049		1205
['Risse, Michael', 'Weber-Blaschke, Gabriele', 'Richter, Klaus']	2019	Eco-efficiency analysis of recycling recovered solid wood from construction into laminated timber products	http://dx.doi.org/10.1016/j.scitotenv.2019.01.117		1206
['Aguiar, Magda', 'Frew, Emma', 'Mollan, Susan P', 'Mitchell, James L', 'Ottridge, Ryan S', 'Alimajstorovic, Zerin', 'Yiangou, Andreas', 'Singhal, Rishi', 'Tahrani, Abd A', 'Sinclair, Alex J']	2021	The Health Economic Evaluation of Bariatric Surgery Versus a Community Weight Management Intervention Analysis from the Idiopathic Intracranial Hypertension Weight Trial (IIH:WT)	http://dx.doi.org/10.3390/life11050409		1207
['Arestova, A A']	2022	The analysis of attitude of patients to rendering of paid medical services in municipal polyclinic	http://dx.doi.org/10.32687/0869-866X-2022-30-4-564-568		1208
['Bartsch, Sarah M', "O'Shea, Kelly J", 'Chin, Kevin L', 'Strych, Ulrich', 'Ferguson, Marie C', 'Bottazzi, Maria Elena', 'Wedlock, Patrick T', 'Cox, Sarah N', 'Siegmund, Sheryl S', 'Hotez, Peter J', 'Lee, Bruce Y']	2022	Maintaining face mask use before and after achieving different COVID-19 vaccination coverage levels: a modelling study	http://dx.doi.org/10.1016/S2468-2667(22)00040-8		1209
['Nelson, Sarah', 'Drabarek, Dorothy', 'Jenkins, Aaron', 'Negin, Joel', 'Abimbola, Seye']	2021	How community participation in water and sanitation interventions impacts human health, WASH infrastructure and service longevity in low-income and middle-income countries: a realist review	http://dx.doi.org/10.1136/bmjopen-2021-053320		1210
['Kelly, Dervla', 'Hyde, Sarah', 'Abdalla, Mohamed Elhassan']	2022	Mapping health, social and health system issues and applying a social accountability inventory to a problem based learning medical curriculum	http://dx.doi.org/10.1080/10872981.2021.2016243		1211
['Kwon, Hong-Beom', 'Song, Woo-Young', 'Lee, Tae-Hoon', 'Lee, Seung-Soo', 'Kim, Yong-Jun']	2021	Monitoring the Effective Density of Airborne Nanoparticles in Real Time Using a Microfluidic Nanoparticle Analysis Chip	http://dx.doi.org/10.1021/acssensors.0c01986		1212
['Balon, Barbara', 'Kalinowski, Krzysztof', 'Paprocka, Iwona']	2022	Application of Blockchain Technology in Production Scheduling and Management of Human Resources Competencies	http://dx.doi.org/10.3390/s22082844		1213
['Svinøy, Odd-Einar', 'Bergland, Astrid', 'Risberg, May Arna', 'Pripp, Are Hugo', 'Hilde, Gunvor']	2019	Better before-better after: efficacy of prehabilitation for older patients with osteoarthritis awaiting total hip replacement-a study protocol for a randomised controlled trial in South-Eastern Norway	http://dx.doi.org/10.1136/bmjopen-2019-031626		1214
['Shoukat, Affan', 'Abdollahi, Elaheh', 'Galvani, Alison P', 'Halperin, Scott A', 'Langley, Joanne M', 'Moghadas, Seyed M']	2023	Cost-effectiveness analysis of nirsevimab and maternal RSVpreF vaccine strategies for prevention of Respiratory Syncytial Virus disease among infants in Canada: a simulation study	http://dx.doi.org/10.1016/j.lana.2023.100629		1215
['May, Peter', 'Normand, Charles', 'Del Fabbro, Egidio', 'Fine, Robert L', 'Morrison, R Sean', 'Ottewill, Isabel', 'Robinson, Chessie', 'Cassel, J Brian']	2019	Economic Analysis of Hospital Palliative Care: Investigating Heterogeneity by Noncancer Diagnoses	http://dx.doi.org/10.1177/2381468319866451		1216
['Cumming, Oliver', 'Arnold, Benjamin F', 'Ban, Radu', 'Clasen, Thomas', 'Esteves Mills, Joanna', 'Freeman, Matthew C', 'Gordon, Bruce', 'Guiteras, Raymond', 'Howard, Guy', 'Hunter, Paul R', 'Johnston, Richard B', 'Pickering, Amy J', 'Prendergast, Andrew J', 'Prüss-Ustün, Annette', 'Rosenboom, Jan Willem', 'Spears, Dean', 'Sundberg, Shelly', 'Wolf, Jennyfer', 'Null, Clair', 'Luby, Stephen P', 'Hu…	2019	The implications of three major new trials for the effect of water, sanitation and hygiene on childhood diarrhea and stunting: a consensus statement	http://dx.doi.org/10.1186/s12916-019-1410-x		1217
['Kopittke, Peter M', 'Menzies, Neal W', 'Wang, Peng', 'McKenna, Brigid A', 'Lombi, Enzo']	2019	Soil and the intensification of agriculture for global food security	http://dx.doi.org/10.1016/j.envint.2019.105078		1218
['Beć, Krzysztof B', 'Grabska, Justyna', 'Huck, Christian W']	2020	NIR spectroscopy of natural medicines supported by novel instrumentation and methods for data analysis and interpretation	http://dx.doi.org/10.1016/j.jpba.2020.113686		1219
['Batchelor, Hannah']	2020	Determination of healthcare resource and cost implications of using alternative sodium valproate formulations in the treatment of epilepsy in children in England: A retrospective database review	http://dx.doi.org/10.1016/j.ejpb.2020.12.007		1220
['Zhang, Qinglong', 'An, Zaizhan', 'Huangfu, Zehua', 'Li, Qingbin']	2022	A Review on Roller Compaction Quality Control and Assurance Methods for Earthwork in Five Application Scenarios	http://dx.doi.org/10.3390/ma15072610		1221
['Wang, Yu', 'Wang, Li-Qiong', 'Yang, Jing-Wen', 'Shi, Guang-Xia', 'Tu, Jian-Feng', 'Yan, Shi-Yan', 'Liu, Cun-Zhi']	2021	[Application and reflection on pilot study in acupuncture clinical research]	http://dx.doi.org/10.13703/j.0255-2930.20201024-0002		1222
['Ehlers, Julianne', 'Fisher, Benjamin', 'Peterson, Skyler', 'Dai, Mengtao', 'Larkin, Angela', 'Bradt, Lauri', 'Mann, N Clay']	2022	Description of the 2020 NEMSIS Public-Release Research Dataset	http://dx.doi.org/10.1080/10903127.2022.2079779		1223
['Wang, Junli', 'Lv, Wendong']	2023	Research on the Impact of Green Innovation Network Embeddedness on Corporate Environmental Responsibility	http://dx.doi.org/10.3390/ijerph20043433		1224
['Vajapey, Sravya P', 'Contreras, Erik S', 'Neviaser, Andrew S', 'Bishop, Julie Y', 'Cvetanovich, Gregory L']	2021	Outpatient Total Shoulder Arthroplasty: A Systematic Review Evaluating Outcomes and Cost-Effectiveness	http://dx.doi.org/e20.00189		1225
['Blais, Ann-Renée', 'Howell, Glen T', 'Tóth-Király, István', 'Houle, Simon A']	2023	Profiles of burnout and work engagement in a public service organization: Nature, drivers, and outcomes	http://dx.doi.org/10.25318/82-003-x202301200001-eng		1226
['Vali, Leila', 'Mehrolhasani, Mohammad Hossein', 'Mirzaei, Saeid', 'Oroomiei, Nadia']	2020	Challenges of implementing the accreditation model in military and university hospitals in Iran: a qualitative study	http://dx.doi.org/10.1186/s12913-020-05536-4		1227
['Turcotte-Tremblay, Anne-Marie', 'Lee, Hwa-Young', 'Kruk, Margaret E']	2023	What are the determinants of variation in caretaker satisfaction with sick child consultations? A cross-sectional analysis in five low-income and middle-income countries	http://dx.doi.org/10.1136/bmjopen-2022-071037		1228
['Ramos-Goñi, Juan M', 'Oppe, Mark', 'Stolk, Elly', 'Shah, Koonal', 'Kreimeier, Simone', 'Rivero-Arias, Oliver', 'Devlin, Nancy']	2020	International Valuation Protocol for the EQ-5D-Y-3L	http://dx.doi.org/10.1007/s40273-020-00909-3		1229
['Girdwood, Sarah J', 'Crompton, Thomas', 'Sharma, Monisha', 'Dorward, Jienchi', 'Garrett, Nigel', 'Drain, Paul K', 'Stevens, Wendy', 'Nichols, Brooke E']	2020	Cost-effectiveness of adoption strategies for point of care HIV viral load monitoring in South Africa	http://dx.doi.org/10.1016/j.eclinm.2020.100607		1230
['Hanea, Anca M', 'Hemming, Victoria', 'Nane, Gabriela F']	2021	Uncertainty Quantification with Experts: Present Status and Research Needs	http://dx.doi.org/10.1111/risa.13718		1231
['Tegtmeier, Riley C', 'Ferris, William S', 'Bayouth, John E', 'Miller, Jessica R', 'Culberson, Wesley S']	2022	Characterization of imaging performance of a novel helical kVCT for use in image-guided and adaptive radiotherapy	http://dx.doi.org/10.1002/acm2.13648		1232
['Fan, Ting', 'Fu, Tianyou', 'Xu, Qun', 'Gjoni, Gazmir']	2022	Research on the Purification of Environmental Pollution by Biomaterials and Its Treatment Methods in the Development of Rural Cultural and Creative Industries	http://dx.doi.org/10.1155/2022/1594081		1233
['Slomp, Caitlin', 'Morris, Emily', 'Edwards, Louisa', 'Hoens, Alison M', 'Landry, Ginny', 'Riches, Linda', 'Ridgway, Lisa', 'Bryan, Stirling', 'Austin, Jehannine']	2022	Pharmacogenomic Testing for Major Depression: A Qualitative Study of the Perceptions of People with Lived Experience and Professional Stakeholders	http://dx.doi.org/10.1177/07067437221140383		1234
['Ojeaga, Patrick O', 'Hammer, Matthew R', 'Lindsay, Eduardo A', 'Tareen, Naureen G', 'Jo, Chan Hee', 'Copley, Lawson A']	2019	Quality Improvement of Magnetic Resonance Imaging for Musculoskeletal Infection in Children Results in Decreased Scan Duration and Decreased Contrast Use	http://dx.doi.org/10.2106/JBJS.19.00035		1235
['Prajapati, Pintu B', 'Patel, Ankita', 'Shah, Shailesh A']	2021	Risk and DoE-Based DMAIC Principle to the Multipurpose-RP-HPLC Method for Synchronous Estimation of Anti-Hypertensive Drugs Using AQbD Approach	http://dx.doi.org/10.1093/jaoacint/qsab079		1236
['Hallo-Carrasco, Alejandro', 'Eldrige, Jason', 'Provenzano, David Anthony', 'Gonzalez-Estrada, Alexei', 'Abdel-Latif, Tesneem', 'Klasova, Johana', 'Furtado-Pessoa-de-Mendonca, Laura', 'Yan, Dan', 'Hunt, Christine']	2023	Hidden risk of gadolinium-based contrast agents during interventional pain medicine procedures: a retrospective chart review	http://dx.doi.org/10.1136/rapm-2023-104952		1237
['Fernandez Elviro, Clara', 'Longcroft-Harris, Bryn', 'Allin, Emily', 'Leache, Leire', 'Woo, Kellan', 'Bone, Jeffrey N', 'Pawliuk, Colleen', 'Tarabishi, Jalal', 'Carwana, Matthew', 'Wright, Marie', 'Nama, Nassr', 'Team, InsightScope']	2023	Conservative and Surgical Modalities in the Management of Pediatric Parapneumonic Effusion and Empyema: A Living Systematic Review and Network Meta-Analysis	http://dx.doi.org/10.1016/j.chest.2023.06.010		1238
['Fox-Alvarez, Stacey A', 'Hostnik, Laura D', 'Conner, Bobbi', 'Watson, J S']	2021	Development of a Formative Assessment Rubric for Peer Evaluation of Teaching (FARPET) and Pilot Use in Veterinary Online Teaching	http://dx.doi.org/10.3138/jvme-2021-0015		1239
['Vervoort, Dominique', 'Hirode, Grishma', 'Lindsay, Thomas F', 'Tam, Derrick Y', 'Kapila, Varun', 'de Mestral, Charles']	2024	One-time screening for abdominal aortic aneurysm in Ontario, Canada: a model-based cost-utility analysis	http://dx.doi.org/10.1503/cmaj.230913		1240
['Schultz, Anke', 'Knoll, Thorsten', 'Urban, Andreas', 'Schuck, Herbert', 'von Briesen, Hagen', 'Germann, Anja', 'Velten, Thomas']	2021	Novel Cost-Efficient Graphene-Based Impedance Biosensor for the Analysis of Viral Cytopathogenicity and the Effect of Antiviral Drugs	http://dx.doi.org/10.3389/fbioe.2021.718889		1241
['Gallmetzer, Josef M', 'Kröll, Stefanie', 'Werner, Daniel', 'Wielend, Dominik', 'Irimia-Vladu, Mihai', 'Portenkirchner, Engelbert', 'Sariciftci, Niyazi Serdar', 'Hofer, Thomas S']	2022	Anthraquinone and its derivatives as sustainable materials for electrochemical applications - a joint experimental and theoretical investigation of the redox potential in solution	http://dx.doi.org/10.1039/d2cp01717b		1242
['Zhao, Min', 'Hoek, Gerard', 'Strak, Maciej', 'Grobbee, Diederick E', 'Graham, Ian', 'Klipstein-Grobusch, Kerstin', 'Vaartjes, Ilonca']	2020	A Global Analysis of Associations between Fine Particle Air Pollution and Cardiovascular Risk Factors: Feasibility Study on Data Linkage	http://dx.doi.org/10.5334/gh.877		1243
['Rahman, Wasifur', 'Lee, Sangwu', 'Islam, Md Saiful', 'Antony, Victor Nikhil', 'Ratnu, Harshil', 'Ali, Mohammad Rafayet', 'Mamun, Abdullah Al', 'Wagner, Ellen', 'Jensen-Roberts, Stella', 'Waddell, Emma', 'Myers, Taylor', 'Pawlik, Meghan', 'Soto, Julia', 'Coffey, Madeleine', 'Sarkar, Aayush', 'Schneider, Ruth', 'Tarolli, Christopher', 'Lizarraga, Karlo', 'Adams, Jamie', 'Little, Max A', 'Dorsey, …	2021	Detecting Parkinson Disease Using a Web-Based Speech Task: Observational Study	http://dx.doi.org/10.2196/26305		1244
['Thorrington, Dominic', 'van Leeuwen, Edwin', 'Ramsay, Mary', 'Pebody, Richard', 'Baguelin, Marc']	2019	Assessing optimal use of the standard dose adjuvanted trivalent seasonal influenza vaccine in the elderly	http://dx.doi.org/10.1016/j.vaccine.2019.03.002		1245
['Geng, Bin', 'Huang, Tianyun', 'Jiang, Xinsheng', 'Lin, Nana', 'Gao, Guangyuan', 'Fan, Lisha']	2021	The Analysis of the Innovation Consciousness of College Student Entrepreneurs Under the Teaching Concept of Chinese Excellent Traditional Culture	http://dx.doi.org/10.3389/fpsyg.2021.717336		1246
['Frankenthal, Isadora A', 'Alves, Mariana Cartaxo', 'Tak, Casey', 'Achatz, Maria Isabel']	2022	Cancer surveillance for patients with Li-Fraumeni Syndrome in Brazil: A cost-effectiveness analysis	http://dx.doi.org/10.1016/j.lana.2022.100265		1247
['Qi, Huijie', 'Ying, Yinqing', 'Zhu, Lili', 'Li, Qunyi', 'Wang, Tianxiao', 'Chen, Bicui', 'Zhong, Mingkang']	2023	Exploration on the development of public hospital-sponsored telemedicine platform: A case study in China	http://dx.doi.org/10.1177/1357633X231176871		1248
['Mrayyan, Majd T', 'Al-Atiyyat, Nijmeh', 'Ashour, Ala', 'Alshraifeen, Ali', 'Algunmeeyn, Abdullah', 'Al-Rawashdeh, Sami', 'Sawalha, Murad', 'Abu Khait, Abdallah', 'Alfayoumi, Imad', 'Sayaheen, Mohammad', 'Odeh, Mohammad']	2023	Nurses' perceptions of the obstacles and supportive behaviors of end-of-life care in intensive care units	http://dx.doi.org/10.1016/j.enfie.2023.04.001		1249
['Kidger, Judi', 'Turner, Nicholas', 'Hollingworth, William', 'Evans, Rhiannon', 'Bell, Sarah', 'Brockman, Rowan', 'Copeland, Lauren', 'Fisher, Harriet', 'Harding, Sarah', 'Powell, Jillian', 'Araya, Ricardo', 'Campbell, Rona', 'Ford, Tamsin', 'Gunnell, David', 'Murphy, Simon', 'Morris, Richard']	2021	An intervention to improve teacher well-being support and training to support students in UK high schools (the WISE study): A cluster randomised controlled trial	http://dx.doi.org/10.1371/journal.pmed.1003847		1250
['Club, ETIC Endometriosis Treatment Italian']	2019	When more is not better: 10 'don'ts' in endometriosis management. An ETIC (*) position statement	http://dx.doi.org/10.1093/hropen/hoz009		1251
['Zhang, Yujie', 'Ma, Haichao', 'Wang, Qingsong', 'Xu, Yue', 'Tian, Shu', 'Yuan, Xueliang', 'Ma, Qiao', 'Xu, Yuan', 'Yang, Shuo', 'Liu, Chengqing']	2023	Multicity comparative assessment and optimized management path of sustainability of the economy-energy-environment system: A case study of core cities in China's three major economic circles	http://dx.doi.org/10.1002/ieam.4851		1252
['Wu, Joy T', 'Wong, Ken C L', 'Gur, Yaniv', 'Ansari, Nadeem', 'Karargyris, Alexandros', 'Sharma, Arjun', 'Morris, Michael', 'Saboury, Babak', 'Ahmad, Hassan', 'Boyko, Orest', 'Syed, Ali', 'Jadhav, Ashutosh', 'Wang, Hongzhi', 'Pillai, Anup', 'Kashyap, Satyananda', 'Moradi, Mehdi', 'Syeda-Mahmood, Tanveer']	2020	Comparison of Chest Radiograph Interpretations by Artificial Intelligence Algorithm vs Radiology Residents	http://dx.doi.org/10.1001/jamanetworkopen.2020.22779		1253
['Sanogo, S', 'Cissé, Mem', 'Guindo, O', 'Kouma, A', 'Cissé, I', 'Sidibé, S']	2021	[Compliance's assessment of ultrasound and x-ray requests at Mopti's Sominé Dolo hospital]	https://www.ncbi.nlm.nih.gov/pubmed/38200720		1254
['Zhang, Chi', 'Parichenko, Alexandra', 'Choi, Wonyeong', 'Shin, Seonghwan', 'Panes-Ruiz, Luis Antonio', 'Belyaev, Dmitry', 'Custódio, Tânia Filipa', 'Löw, Christian', 'Lee, Jeong-Soo', 'Ibarlucea, Bergoi', 'Cuniberti, Gianaurelio']	2023	Sybodies as Novel Bioreceptors toward Field-Effect Transistor-Based Detection of SARS-CoV-2 Antigens	http://dx.doi.org/10.1021/acsami.3c06073		1255
['Garti, Isabella', 'Gray, Michelle', 'Bromley, Angela', 'Tan, Benjamin Jing-Yu']	2023	A socioecological description of the influencing factors to midwives' management of preeclampsia in a Ghanaian tertiary hospital	http://dx.doi.org/10.1371/journal.pone.0291036		1256
['Orthopaedics, Ome Cleveland Clinic']	2020	Value in Research: Achieving Validated Outcome Measurements While Mitigating Follow-up Cost	http://dx.doi.org/10.2106/JBJS.19.00531		1257
['Hong, Zachery', 'Clever, David C', 'Tatman, Lauren M', 'Miller, Anna N']	2022	The Effect of Social Deprivation on Fracture-Healing and Patient-Reported Outcomes Following Intramedullary Nailing of Tibial Shaft Fractures	http://dx.doi.org/10.2106/JBJS.22.00251		1258
['Staab, Randolf', 'Campagna, Julia', 'Ma, Julia', 'Sengar, Anjana']	2022	Rapid refeeding in anorexia nervosa: A dialectic balance	http://dx.doi.org/10.1002/eat.23698		1259
['Iskander, John', 'Kelada, Peter', 'Rashad, Lara', 'Massoud, Doaa', 'Afdal, Peter', 'Abdelmassih, Antoine Fakhry']	2021	Advanced Echocardiography Techniques: The Future Stethoscope of Systemic Diseases	http://dx.doi.org/10.1016/j.cpcardiol.2021.100847		1260
['Laspidou, Chrysi S', 'Mellios, Nikolaos K', 'Spyropoulou, Alexandra E', 'Kofinas, Dimitrios Th', 'Papadopoulou, Maria P']	2020	Systems thinking on the resource nexus: Modeling and visualisation tools to identify critical interlinkages for resilient and sustainable societies and institutions	http://dx.doi.org/10.1016/j.scitotenv.2020.137264		1261
['Xie, Jiao', 'Zhang, Lijing', 'Liu, Zhiling', 'Ling, Guixia', 'Zhang, Peng']	2022	Application of electrochemical sensors based on nanomaterials modifiers in the determination of antipsychotics	http://dx.doi.org/10.1016/j.colsurfb.2022.112442		1262
['Traeger, Luke', 'Koullouros, Michalis', 'Bedrikovetski, Sergei', 'Kroon, Hidde M', 'Moore, James W', 'Sammour, Tarik']	2023	Global cost of postoperative ileus following abdominal surgery: meta-analysis	http://dx.doi.org/10.1093/bjsopen/zrad054		1263
['Taylor, Adam C', 'Fones, Gary R', 'Gravell, Anthony', 'Mills, Graham A']	2020	Use of Chemcatcher® passive sampler with high-resolution mass spectrometry and multi-variate analysis for targeted screening of emerging pesticides in water	http://dx.doi.org/10.1039/d0ay01193b		1264
['Wu, Chongyang', 'Cheng, Zhanchao', 'Gao, Jian']	2023	Mysterious Bamboo flowering phenomenon: A literature review and new perspectives	http://dx.doi.org/10.1016/j.scitotenv.2023.168695		1265
['Masciale, Marina', 'DiValerio Gibbs, Karen', 'Asaithambi, Rathi', 'Murillo, Mariana Carretero', 'Espinoza-Candelaria, Gabriela', 'Jaramillo, Maria', 'Domínguez, José', 'Haq, Heather', 'Fredricks, Karla', 'Lopez, Michelle A', 'Bocchini, Claire']	2023	Qualitative Study of Barriers and Facilitators to Care Among Children in Immigrant Families	http://dx.doi.org/10.1542/hpeds.2023-007276		1266
['Garrick, Jacqueline M', 'Costa, Lucio G', 'Cole, Toby B', 'Marsillach, Judit']	2021	Evaluating Gait and Locomotion in Rodents with the CatWalk	http://dx.doi.org/10.1002/cpz1.220		1267
['Xie, Xiaojun', 'Huang, Rongbing']	2023	Leading officials' audits of natural-resource assets and local environmental attention: evidence of word frequency analysis from Chinese local government work reports	http://dx.doi.org/10.1007/s11356-023-30930-w		1268
['Berntsen, A', 'Myklebust, A M', 'Kjelle, E']	2023	Reporting radiographers in Norway - A qualitative interview study	http://dx.doi.org/10.1016/j.radi.2023.02.007		1269
['Bhargava, Shashank', 'Sarkar, Rashmi']	2020	Impact of COVID-19 Pandemic on Dermatology Practice in India	http://dx.doi.org/10.4103/idoj.IDOJ_240_20		1270
['Kong, Zijie', 'Han, Feifei', 'Ling, Hongbo', 'Deng, Mingjiang', 'Li, Mengyi', 'Yan, Junjie']	2022	A novel multi-model fusion framework diagnoses the complex variation characteristics of ecological indicators and quantitatively reveals their driving mechanism	http://dx.doi.org/10.1016/j.jenvman.2022.115592		1271
['Agulnik, Asya', 'Malone, Sara', 'Puerto-Torres, Maria', 'Gonzalez-Ruiz, Alejandra', 'Vedaraju, Yuvanesh', 'Wang, Huiqi', 'Graetz, Dylan', 'Prewitt, Kim', 'Villegas, Cesar', 'Cardenas-Aguierre, Adolfo', 'Acuna, Carlos', 'Arana, Ana Edith', 'Díaz, Rosdali', 'Espinoza, Silvana', 'Guerrero, Karla', 'Martínez, Angélica', 'Mendez, Alejandra', 'Montalvo, Erika', 'Soberanis, Dora', 'Torelli, Antonella'…	2021	Reliability and validity of a Spanish-language measure assessing clinical capacity to sustain Paediatric Early Warning Systems (PEWS) in resource-limited hospitals	http://dx.doi.org/10.1136/bmjopen-2021-053116		1272
['Zeng, Qiang', 'Gouchoe, Doug A', 'Nabavinia, Mahboubeh', 'Lee, Yong Gyu', 'Wang, Xi', 'Shaffer, Terri A', 'Stacy, Mitchel R', 'Peterson, Blake R', 'Whitson, Bryan A', 'Breuer, Christopher', 'Black, Sylvester M']	2023	Successful Orthotopic Liver Transplantation in Mice Utilizing Microcomputed Tomography Angiography	http://dx.doi.org/10.3791/65537		1273
['Patel, Urvi J', 'Shaikh, Hashim J F', 'Brodell, James D', 'Coon, Matthew', 'Ketz, John P', 'Soin, Sandeep P']	2023	Increased Neighborhood Deprivation Is Associated with Prolonged Hospital Stays After Surgical Fixation of Traumatic Pelvic Ring Injuries	http://dx.doi.org/10.2106/JBJS.23.00292		1274
['Folta, Sara C', 'Anyanwu, Oyedolapo', 'Pustz, Jennifer', 'Oslund, Jennifer', 'Penkert, Laura Paige', 'Wilson, Norbert']	2021	Food Choice With Economic Scarcity and Time Abundance: A Qualitative Study	http://dx.doi.org/10.1177/10901981211045926		1275
['Ebrahimi-Madiseh, Azadeh', 'Eikelboom, Robert H', 'Bennett, Rebecca J', 'Upson, Gemma S', 'Friedland, Peter', 'Swanepoel, De Wet', 'Atlas, Marcus D']	2022	Factors Influencing Postoperative Experiences in Adult Cochlear Implant Recipients: A Multistakeholder Perspective	http://dx.doi.org/10.1097/MAO.0000000000003630		1276
['Morgan, Jessica E', 'Walker, Ruth', 'Harden, Melissa', 'Phillips, Robert S']	2020	A systematic review of evidence for and against routine surveillance imaging after completing treatment for childhood extracranial solid tumors	http://dx.doi.org/10.1002/cam4.3110		1277
['Fu, Victor X', 'Jeekel, Johannes', 'Van Lieshout, Esther M M', 'Van der Velde, Detlef', 'Slegers, Leonie J P', 'Haverlag, Robert', 'Haumann, Johan', 'Poley, Marten J', 'Verhofstad, Michael H J', 'collaborators, MCHOPIN']	2021	Effect of music on clinical outcome after hip fracture operations (MCHOPIN): study protocol of a multicentre randomised controlled trial	http://dx.doi.org/10.1136/bmjopen-2021-049706		1278
['Basile, Melissa J', 'Helmrich, I R A Retel', 'Park, Jinny G', 'Polo, Jennifer', 'Rietjens, Judith A C', 'van Klaveren, David', 'Zanos, Theodoros P', 'Nelson, Jason', 'Lingsma, Hester F', 'Kent, David M', 'Alsma, Jelmer', 'Verdonschot, R J C G', 'Hajizadeh, Negin']	2023	US and Dutch Perspectives on the Use of COVID-19 Clinical Prediction Models: Findings from a Qualitative Analysis	http://dx.doi.org/10.1177/0272989X231152852		1279
['Zhang, Jianwei', 'Zhang, Lei', 'Wang, Yan', 'Wang, Junyou', 'Wei, Xin', 'Liu, Wenjie']	2023	An Efficient Multi-Objective Evolutionary Zero-Shot Neural Architecture Search Framework for Image Classification	http://dx.doi.org/10.1142/S0129065723500168		1280
['Sikander, Binyamin', 'Rosenberg, Jacob', 'Fonnes, Siv']	2023	Individual biomarkers in the blood are not yet applicable in diagnosing complicated appendicitis: A scoping review	http://dx.doi.org/10.1016/j.ajem.2023.02.016		1281
['Minich, Adam', 'Arisar, Fakhar Ali Qazi', 'Shaikh, Noor-Ul Saba', 'Herman, Leanne', 'Azhie, Amirhossein', 'Orchanian-Cheff, Ani', 'Patel, Keyur', 'Keshavarzi, Sareh', 'Bhat, Mamatha']	2022	Predictors of patient survival following liver transplant in non-alcoholic steatohepatitis: A systematic review and meta-analysis	http://dx.doi.org/10.1016/j.eclinm.2022.101534		1282
['Pean, Christian A', 'Rivero, Steven M', 'Suneja, Nishant', 'Weaver, Michael J']	2023	Severe Obesity Worsens 30-Day Surgical Outcomes and Projected Costs in Operative Femoral Shaft and Tibial Shaft Fractures	http://dx.doi.org/10.1097/BOT.0000000000002456		1283
['Peterson, Victoria', 'Galván, Catalina', 'Hernández, Hugo', 'Spies, Ruben']	2020	A feasibility study of a complete low-cost consumer-grade brain-computer interface system	http://dx.doi.org/10.1016/j.heliyon.2020.e03425		1284
['Malik, Muhammad Hammad', 'Brinjikji, Waleed']	2022	Feasibility of telesurgery in the modern era	http://dx.doi.org/10.1177/19714009221083141		1285
['Wang, Guihu', 'Hou, Yirui', 'Du, Shanshan', 'Shen, Chun']	2023	Do pilot free trade zones promote green innovation efficiency in enterprises? -Evidence from listed companies in China	http://dx.doi.org/10.1016/j.heliyon.2023.e21079		1286
['Vélez, Claudia-Marcela', 'Aguilera, Bernardo', 'Kapiriri, Lydia', 'Essue, Beverley M', 'Nouvet, Elysee', 'Sandman, Lars', 'Williams, Iestyn']	2022	An analysis of how health systems integrated priority-setting in the pandemic planning in a sample of Latin America and the Caribbean countries	http://dx.doi.org/10.1186/s12961-022-00861-y		1287
['Pierce, John E', "O'Halloran, Robyn", 'Menahemi-Falkov, Maya', 'Togher, Leanne', 'Rose, Miranda L']	2020	Comparing higher and lower weekly treatment intensity for chronic aphasia: A systematic review and meta-analysis	http://dx.doi.org/10.1080/09602011.2020.1768127		1288
['Rahimzadeh, Vasiliki', 'Friedman, Jan M', 'de Wert, Guido', 'Knoppers, Bartha M']	2022	Exome/Genome-Wide Testing in Newborn Screening: A Proportionate Path Forward	http://dx.doi.org/10.3389/fgene.2022.865400		1289
['Kim, Jeongeun', 'Kim, Sukwha', 'Kim, Seongheui', 'Lee, Euehun', 'Heo, Yoonjeong', 'Hwang, Cheol-Yong', 'Choi, Yun-Young', 'Kong, Hyoun-Joong', 'Ryu, Hyeongju', 'Lee, Hyeongsuk']	2021	Companion robots for older adults: Rodgers' evolutionary concept analysis approach	http://dx.doi.org/10.1007/s11370-021-00394-3		1290
[truncated: 2,365 more rows]

## Sheet: Author 2
authors	year	title	url	included	asreview_ranking
[truncated: 3,655 more rows]
